# Supplementary material for: (2.2.2-Cryptand)potassium bis­(cyanato-κN)(5,10,15,20-tetra­phenyl­por­phy­rin­ato-κ4 N)cobaltate(III) chloro­benzene hemisolvate
Source: Acta Crystallogr Sect E Struct Rep Online. 2012 Sep 15;68(Pt 10):m1262–3. doi: 10.1107/S1600536812038317 (PMC3470147; doi:10.1107/S1600536812038317)
Supplement: Supplementary file 1 [file e-68-m1262-sup1.cif]

##############################################################################
#                                                                            #
# This CIF contains the data in a paper accepted for publication in          #
# Acta Crystallographica Section E. It conforms to the requirements of       #
# Notes for Authors for Acta Crystallographica Section E, and has been       #
# peer reviewed under the auspices of the IUCr Commission on Journals.       #
#                                                                            #
# Full details of the Crystallographic Information File format               #
# are given in the paper "The Crystallographic Information File (CIF):       #
# a New Standard Archive File for Crystallography" by S. R. Hall, F. H.      #
# Allen and I. D. Brown [Acta Cryst. (1991), A47, 655-685].                  #
#                                                                            #
# The current version of the core CIF dictionary is obtainable from          #
# ftp://ftp.iucr.org/pub/cif_core.dic.                                       #
#                                                                            #
# Software is freely available for graphical display of the structure(s)     #
# in this CIF. For information consult the CIF software page                 #
# http://www.iucr.org/resources/cif/software.                                #
#                                                                            #
# This file may be used for bona fide research purposes within the           #
# scientific community so long as proper attribution is given to the journal # 
# article from which it was obtained.                                        #
#                                                                            #
##############################################################################
data_I
_audit_creation_method     SHELXL-97
_chemical_name_systematic
;(Cryptand-222)potassium
bis(cyanato-\k<i>N</i>)(5,10,15,20-tetraphenylporphyrinato-\k^4^<i>N</i>)
cobaltate(III) chlorobenzene hemisolvate
;
_chemical_name_common     ?
_chemical_formula_moiety     'C46 H28 Co N6 O2, C18 H36 K N2 O6 , 0.5(C6 H5 Cl)'
_chemical_formula_sum     'C67 H66.5 Cl0.5 Co K N8  O8'
_chemical_formula_iupac
                   '[K (C18 H36 N2 O6)] [Co (N C O)2 (C44 H28 N4)], 0.5C6 H5 Cl'
_chemical_formula_weight     1227.63
_chemical_melting_point     ?
_symmetry_cell_setting     monoclinic
_symmetry_space_group_name_H-M     'P 21/n'
_symmetry_space_group_name_Hall     '-P 2yn'
loop_
    _symmetry_equiv_pos_as_xyz
    'x, y, z'
    '-x+1/2, y+1/2, -z+1/2'
    '-x, -y, -z'
    'x-1/2, -y-1/2, z-1/2'
_cell_length_a     14.7716(5)
_cell_length_b     23.7255(9)
_cell_length_c     18.0458(7)
_cell_angle_alpha     90.00
_cell_angle_beta     90.325(3)
_cell_angle_gamma     90.00
_cell_volume     6324.3(4)
_cell_formula_units_Z     4
_cell_measurement_reflns_used     15544
_cell_measurement_theta_min     2.92
_cell_measurement_theta_max     28.50
_cell_measurement_temperature     180(2)
_exptl_crystal_description     'Prism'
_exptl_crystal_colour     'Dark purple'
_exptl_crystal_size_max     0.45
_exptl_crystal_size_mid     0.37
_exptl_crystal_size_min     0.36
_exptl_crystal_density_diffrn     1.289
_exptl_crystal_density_meas     ?
_exptl_crystal_density_method     'not measured'
_exptl_crystal_F_000     2572
_exptl_absorpt_coefficient_mu     0.419
_exptl_absorpt_correction_type     multi-scan
_exptl_absorpt_process_details
;
(CrysAlis PRO; Agilent, 2010)
;
_exptl_absorpt_correction_T_min     0.770
_exptl_absorpt_correction_T_max     1.000
_exptl_special_details     ?
_diffrn_ambient_temperature     180(2)
_diffrn_radiation_type     MoK\a
_diffrn_radiation_wavelength     0.71073
_diffrn_radiation_source     'fine-focus sealed tube'
_diffrn_radiation_monochromator     graphite
_diffrn_measurement_device_type     'Agilent Xcalibur Sapphire2'
_diffrn_measurement_method     '\w scans'
_diffrn_detector_area_resol_mean     8.2632
_diffrn_reflns_number     32355
_diffrn_reflns_av_R_equivalents     0.0407
_diffrn_reflns_av_sigmaI/netI     0.0453
_diffrn_reflns_theta_min     2.92
_diffrn_reflns_theta_max     25.35
_diffrn_reflns_theta_full     25.35
_diffrn_measured_fraction_theta_max     0.961
_diffrn_measured_fraction_theta_full     0.961
_diffrn_reflns_limit_h_min     -17
_diffrn_reflns_limit_h_max     17
_diffrn_reflns_limit_k_min     -28
_diffrn_reflns_limit_k_max     28
_diffrn_reflns_limit_l_min     -21
_diffrn_reflns_limit_l_max     21
_diffrn_standards_number     ?
_diffrn_standards_interval_count     ?
_diffrn_standards_interval_time     ?
_diffrn_standards_decay_%     ?
_refine_special_details
;
Refinement of <i>F</i>\\\^2\\\^ against ALL reflections. The weighted
<i>R</i>-factor <i>wR</i> and goodness of fit <i>S</i> are based on
<i>F</i>\\\^2\\\^, conventional <i>R</i>-factors <i>R</i> are based on
<i>F</i>, with <i>F</i> set to zero for negative <i>F</i>\\\^2\\\^. The
threshold expression of <i>F</i>\\\^2\\\^ > \s(<i>F</i>\\\^2\\\^) is used only
for calculating <i>R</i>-factors(gt) <i>etc</i>. and is not relevant to the
choice of reflections for refinement. <i>R</i>-factors based on
<i>F</i>\\\^2\\\^ are statistically about twice as large as those based on
<i>F</i>, and <i>R</i>- factors based on ALL data will be even larger.
;
_reflns_number_total     11118
_reflns_number_gt     8660
_reflns_threshold_expression     I>2\s(I)
_refine_ls_structure_factor_coef     Fsqd
_refine_ls_matrix_type     full
_refine_ls_R_factor_all     0.0611
_refine_ls_R_factor_gt     0.0448
_refine_ls_wR_factor_gt     0.1149
_refine_ls_wR_factor_ref     0.1216
_refine_ls_goodness_of_fit_ref     1.077
_refine_ls_restrained_S_all     1.077
_refine_ls_number_reflns     11118
_refine_ls_number_parameters     744
_refine_ls_number_restraints     0
_refine_ls_hydrogen_treatment     constr
_refine_ls_weighting_scheme     calc
_refine_ls_weighting_details
         'calc w=1/[\s^2^(Fo^2^)+(0.0590P)^2^+2.0072P] where P=(Fo^2^+2Fc^2^)/3'
_atom_sites_solution_hydrogens     geom
_atom_sites_solution_primary     direct
_atom_sites_solution_secondary     difmap
_refine_ls_shift/su_max     0.001
_refine_ls_shift/su_mean     0.000
_refine_diff_density_max     0.480
_refine_diff_density_min     -0.438
_refine_ls_extinction_method     none
_refine_ls_extinction_coef     ?
loop_
    _atom_type_symbol
    _atom_type_description
    _atom_type_scat_dispersion_real
    _atom_type_scat_dispersion_imag
    _atom_type_scat_source
    'C' 'C' 0.0033 0.0016
                         'International Tables Vol C Tables 4.2.6.8 and 6.1.1.4'
    'H' 'H' 0.0000 0.0000
                         'International Tables Vol C Tables 4.2.6.8 and 6.1.1.4'
    'N' 'N' 0.0061 0.0033
                         'International Tables Vol C Tables 4.2.6.8 and 6.1.1.4'
    'O' 'O' 0.0106 0.0060
                         'International Tables Vol C Tables 4.2.6.8 and 6.1.1.4'
    'Co' 'Co' 0.3494 0.9721
                         'International Tables Vol C Tables 4.2.6.8 and 6.1.1.4'
    'S' 'S' 0.1246 0.1234
                         'International Tables Vol C Tables 4.2.6.8 and 6.1.1.4'
_computing_data_collection     'CrysAlis PRO (Agilent, 2010)'
_computing_cell_refinement     'CrysAlis PRO (Agilent, 2010)'
_computing_data_reduction     'CrysAlis PRO (Agilent, 2010)'
_computing_structure_solution     'SIR2004 (Burla <i>et al.</i>, 2005)'
_computing_structure_refinement     'SHELXL97 (Sheldrick, 2008)'
_computing_molecular_graphics
               'ORTEPIII (Burnett & Johnson, 1996) and ORTEP-3 (Farrugia, 1997)'
_computing_publication_material     'SHELXL97 (Sheldrick, 2008)'
loop_
    _atom_site_type_symbol
    _atom_site_label
    _atom_site_fract_x
    _atom_site_fract_y
    _atom_site_fract_z
    _atom_site_U_iso_or_equiv
    _atom_site_adp_type
    _atom_site_calc_flag
    _atom_site_refinement_flags
    _atom_site_occupancy
    _atom_site_symmetry_multiplicity
    _atom_site_disorder_assembly
    _atom_site_disorder_group
    Co Co1 0.41746(2) 0.303450(12) 0.765205(17) 0.01882(9) Uani d . 1 1 . .
    C C1 0.47891(17) 0.39649(9) 0.86413(13) 0.0235(5) Uani d . 1 1 . .
    C C2 0.44331(18) 0.43899(10) 0.91286(14) 0.0276(6) Uani d . 1 1 . .
    H H2 0.4767 0.4632 0.9429 0.033 Uiso calc R 1 1 . .
    C C3 0.35298(19) 0.43709(10) 0.90664(14) 0.0294(6) Uani d . 1 1 . .
    H H3 0.3121 0.4605 0.9306 0.035 Uiso calc R 1 1 . .
    C C4 0.33076(17) 0.39238(9) 0.85634(13) 0.0230(5) Uani d . 1 1 . .
    C C5 0.24276(17) 0.37482(10) 0.84014(13) 0.0253(5) Uani d . 1 1 . .
    C C6 0.22553(17) 0.32218(10) 0.80872(13) 0.0244(5) Uani d . 1 1 . .
    C C7 0.13941(18) 0.29475(11) 0.80660(14) 0.0299(6) Uani d . 1 1 . .
    H H7 0.0839 0.3110 0.8179 0.036 Uiso calc R 1 1 . .
    C C8 0.15321(18) 0.24125(11) 0.78530(14) 0.0293(6) Uani d . 1 1 . .
    H H8 0.1098 0.2129 0.7820 0.035 Uiso calc R 1 1 . .
    C C9 0.24770(17) 0.23612(10) 0.76861(13) 0.0238(5) Uani d . 1 1 . .
    C C10 0.28527(17) 0.19042(10) 0.73197(13) 0.0241(5) Uani d . 1 1 . .
    C C11 0.36628(17) 0.19416(9) 0.69492(13) 0.0224(5) Uani d . 1 1 . .
    C C12 0.39758(18) 0.15473(10) 0.64005(14) 0.0278(6) Uani d . 1 1 . .
    H H12 0.3709 0.1204 0.6282 0.033 Uiso calc R 1 1 . .
    C C13 0.47214(18) 0.17655(10) 0.60926(14) 0.0270(6) Uani d . 1 1 . .
    H H13 0.5048 0.1612 0.5702 0.032 Uiso calc R 1 1 . .
    C C14 0.49231(17) 0.22821(9) 0.64795(13) 0.0223(5) Uani d . 1 1 . .
    C C15 0.57212(17) 0.25833(10) 0.64124(13) 0.0235(5) Uani d . 1 1 . .
    C C16 0.59676(17) 0.29995(9) 0.69188(13) 0.0223(5) Uani d . 1 1 . .
    C C17 0.68682(17) 0.32199(10) 0.69911(14) 0.0264(5) Uani d . 1 1 . .
    H H17 0.7355 0.3143 0.6682 0.032 Uiso calc R 1 1 . .
    C C18 0.68778(17) 0.35588(10) 0.75877(13) 0.0264(5) Uani d . 1 1 . .
    H H18 0.7376 0.3752 0.7777 0.032 Uiso calc R 1 1 . .
    C C19 0.59776(16) 0.35666(9) 0.78786(13) 0.0225(5) Uani d . 1 1 . .
    C C20 0.56930(17) 0.39076(10) 0.84542(13) 0.0238(5) Uani d . 1 1 . .
    C C21 0.16630(17) 0.41203(10) 0.86122(14) 0.0281(6) Uani d . 1 1 . .
    C C22 0.10054(19) 0.39637(13) 0.91157(16) 0.0397(7) Uani d . 1 1 . .
    H H22 0.1044 0.3617 0.9353 0.048 Uiso calc R 1 1 . .
    C C23 0.0292(2) 0.43226(16) 0.92653(19) 0.0533(9) Uani d . 1 1 . .
    H H23 -0.0150 0.4214 0.9601 0.064 Uiso calc R 1 1 . .
    C C24 0.0229(2) 0.48400(15) 0.8922(2) 0.0578(10) Uani d . 1 1 . .
    H H24 -0.0255 0.5078 0.9024 0.069 Uiso calc R 1 1 . .
    C C25 0.0885(2) 0.50028(13) 0.84275(19) 0.0481(8) Uani d . 1 1 . .
    H H25 0.0849 0.5353 0.8198 0.058 Uiso calc R 1 1 . .
    C C26 0.15956(19) 0.46445(11) 0.82740(16) 0.0346(6) Uani d . 1 1 . .
    H H26 0.2037 0.4756 0.7939 0.042 Uiso calc R 1 1 . .
    C C27 0.23115(17) 0.13731(10) 0.72881(14) 0.0249(5) Uani d . 1 1 . .
    C C28 0.22305(19) 0.10503(11) 0.79248(15) 0.0319(6) Uani d . 1 1 . .
    H H28 0.2524 0.1162 0.8358 0.038 Uiso calc R 1 1 . .
    C C29 0.17119(19) 0.05600(11) 0.79182(16) 0.0360(6) Uani d . 1 1 . .
    H H29 0.1659 0.0346 0.8348 0.043 Uiso calc R 1 1 . .
    C C30 0.12785(19) 0.03908(11) 0.72810(16) 0.0372(7) Uani d . 1 1 . .
    H H30 0.0932 0.0064 0.7277 0.045 Uiso calc R 1 1 . .
    C C31 0.1362(2) 0.07110(12) 0.66462(17) 0.0407(7) Uani d . 1 1 . .
    H H31 0.1074 0.0597 0.6212 0.049 Uiso calc R 1 1 . .
    C C32 0.1868(2) 0.11986(11) 0.66523(15) 0.0353(6) Uani d . 1 1 . .
    H H32 0.1911 0.1413 0.6223 0.042 Uiso calc R 1 1 . .
    C C33 0.63888(17) 0.24296(10) 0.58356(13) 0.0254(5) Uani d . 1 1 . .
    C C34 0.68263(19) 0.19139(11) 0.58344(14) 0.0332(6) Uani d . 1 1 . .
    H H34 0.6677 0.1645 0.6188 0.040 Uiso calc R 1 1 . .
    C C35 0.7481(2) 0.17922(13) 0.53169(16) 0.0416(7) Uani d . 1 1 . .
    H H35 0.7769 0.1444 0.5324 0.050 Uiso calc R 1 1 . .
    C C36 0.7708(2) 0.21855(14) 0.47908(16) 0.0420(7) Uani d . 1 1 . .
    H H36 0.8150 0.2104 0.4442 0.050 Uiso calc R 1 1 . .
    C C37 0.7283(2) 0.26982(14) 0.47815(15) 0.0417(7) Uani d . 1 1 . .
    H H37 0.7439 0.2965 0.4427 0.050 Uiso calc R 1 1 . .
    C C38 0.66182(18) 0.28206(11) 0.52997(14) 0.0306(6) Uani d . 1 1 . .
    H H38 0.6326 0.3168 0.5286 0.037 Uiso calc R 1 1 . .
    C C39 0.63795(17) 0.42845(11) 0.88148(14) 0.0284(6) Uani d . 1 1 . .
    C C40 0.6803(2) 0.41314(13) 0.94660(16) 0.0444(7) Uani d . 1 1 . .
    H H40 0.6640 0.3799 0.9703 0.053 Uiso calc R 1 1 . .
    C C41 0.7472(2) 0.44727(16) 0.9770(2) 0.0573(10) Uani d . 1 1 . .
    H H41 0.7760 0.4363 1.0206 0.069 Uiso calc R 1 1 . .
    C C42 0.7712(2) 0.49646(18) 0.9438(2) 0.0615(11) Uani d . 1 1 . .
    H H42 0.8163 0.5190 0.9644 0.074 Uiso calc R 1 1 . .
    C C43 0.7286(3) 0.51238(17) 0.8804(2) 0.0758(13) Uani d . 1 1 . .
    H H43 0.7441 0.5462 0.8578 0.091 Uiso calc R 1 1 . .
    C C44 0.6618(3) 0.47817(14) 0.84890(19) 0.0600(10) Uani d . 1 1 . .
    H H44 0.6333 0.4894 0.8053 0.072 Uiso calc R 1 1 . .
    C C45 0.4371(2) 0.21365(13) 0.87625(18) 0.0491(8) Uani d . 1 1 . .
    C C46 0.38075(19) 0.39021(11) 0.64692(15) 0.0335(6) Uani d . 1 1 . .
    C C47 0.3658(2) 0.27299(13) 0.4394(2) 0.0548(9) Uani d . 1 1 . .
    H H47A 0.3628 0.2686 0.3860 0.066 Uiso calc R 1 1 . .
    H H47B 0.3846 0.2371 0.4603 0.066 Uiso calc R 1 1 . .
    C C48 0.4367(2) 0.31679(14) 0.4579(2) 0.0562(9) Uani d . 1 1 . .
    H H48A 0.4383 0.3232 0.5110 0.067 Uiso calc R 1 1 . .
    H H48B 0.4959 0.3035 0.4427 0.067 Uiso calc R 1 1 . .
    C C49 0.4834(2) 0.40924(16) 0.4333(2) 0.0605(10) Uani d . 1 1 . .
    H H49A 0.5414 0.3954 0.4163 0.073 Uiso calc R 1 1 . .
    H H49B 0.4884 0.4170 0.4860 0.073 Uiso calc R 1 1 . .
    C C50 0.4594(2) 0.46173(16) 0.3930(2) 0.0612(10) Uani d . 1 1 . .
    H H50A 0.5095 0.4881 0.3954 0.073 Uiso calc R 1 1 . .
    H H50B 0.4473 0.4532 0.3413 0.073 Uiso calc R 1 1 . .
    C C51 0.3611(2) 0.53924(13) 0.39513(19) 0.0509(8) Uani d . 1 1 . .
    H H51A 0.3442 0.5353 0.3434 0.061 Uiso calc R 1 1 . .
    H H51B 0.4135 0.5638 0.3983 0.061 Uiso calc R 1 1 . .
    C C52 0.2841(2) 0.56410(13) 0.43784(19) 0.0514(9) Uani d . 1 1 . .
    H H52A 0.3003 0.5646 0.4900 0.062 Uiso calc R 1 1 . .
    H H52B 0.2757 0.6029 0.4222 0.062 Uiso calc R 1 1 . .
    C C53 0.1342(3) 0.55264(13) 0.4859(2) 0.0576(9) Uani d . 1 1 . .
    H H53A 0.0732 0.5432 0.4699 0.069 Uiso calc R 1 1 . .
    H H53B 0.1378 0.5933 0.4906 0.069 Uiso calc R 1 1 . .
    C C54 0.1513(3) 0.52678(15) 0.5594(2) 0.0592(10) Uani d . 1 1 . .
    H H54A 0.2147 0.5311 0.5726 0.071 Uiso calc R 1 1 . .
    H H54B 0.1153 0.5457 0.5966 0.071 Uiso calc R 1 1 . .
    C C55 0.1432(3) 0.44287(19) 0.62748(18) 0.0674(11) Uani d . 1 1 . .
    H H55A 0.1043 0.4601 0.6642 0.081 Uiso calc R 1 1 . .
    H H55B 0.2056 0.4482 0.6430 0.081 Uiso calc R 1 1 . .
    C C56 0.1229(3) 0.38185(19) 0.6216(2) 0.0713(12) Uani d . 1 1 . .
    H H56A 0.1225 0.3651 0.6706 0.086 Uiso calc R 1 1 . .
    H H56B 0.0636 0.3765 0.5994 0.086 Uiso calc R 1 1 . .
    C C57 0.1897(3) 0.29637(16) 0.5833(2) 0.0693(11) Uani d . 1 1 . .
    H H57A 0.1350 0.2812 0.5610 0.083 Uiso calc R 1 1 . .
    H H57B 0.1908 0.2856 0.6351 0.083 Uiso calc R 1 1 . .
    C C58 0.2706(3) 0.27272(14) 0.54518(19) 0.0585(10) Uani d . 1 1 . .
    H H58A 0.3246 0.2867 0.5698 0.070 Uiso calc R 1 1 . .
    H H58B 0.2699 0.2320 0.5506 0.070 Uiso calc R 1 1 . .
    C C59 0.2074(2) 0.25531(12) 0.4243(2) 0.0550(9) Uani d . 1 1 . .
    H H59A 0.1514 0.2554 0.4520 0.066 Uiso calc R 1 1 . .
    H H59B 0.2269 0.2164 0.4194 0.066 Uiso calc R 1 1 . .
    C C60 0.1894(2) 0.27852(12) 0.34906(18) 0.0494(8) Uani d . 1 1 . .
    H H60A 0.2447 0.2786 0.3204 0.059 Uiso calc R 1 1 . .
    H H60B 0.1453 0.2552 0.3235 0.059 Uiso calc R 1 1 . .
    C C61 0.1234(3) 0.35410(14) 0.28719(18) 0.0569(9) Uani d . 1 1 . .
    H H61A 0.0830 0.3265 0.2652 0.068 Uiso calc R 1 1 . .
    H H61B 0.1737 0.3599 0.2537 0.068 Uiso calc R 1 1 . .
    C C62 0.0750(3) 0.40724(14) 0.2980(2) 0.0630(11) Uani d . 1 1 . .
    H H62A 0.0468 0.4188 0.2517 0.076 Uiso calc R 1 1 . .
    H H62B 0.0279 0.4022 0.3346 0.076 Uiso calc R 1 1 . .
    C C63 0.0916(2) 0.50148(13) 0.3325(2) 0.0552(9) Uani d . 1 1 . .
    H H63A 0.0459 0.4977 0.3706 0.066 Uiso calc R 1 1 . .
    H H63B 0.0619 0.5128 0.2868 0.066 Uiso calc R 1 1 . .
    C C64 0.1597(2) 0.54490(13) 0.35509(19) 0.0535(9) Uani d . 1 1 . .
    H H64A 0.2082 0.5455 0.3191 0.064 Uiso calc R 1 1 . .
    H H64B 0.1311 0.5817 0.3548 0.064 Uiso calc R 1 1 . .
    N N1 0.40830(13) 0.36760(8) 0.83187(10) 0.0214(4) Uani d . 1 1 . .
    N N4 0.54411(13) 0.32126(8) 0.74713(10) 0.0212(4) Uani d . 1 1 . .
    N N3 0.42573(13) 0.23860(8) 0.69859(10) 0.0210(4) Uani d . 1 1 . .
    N N2 0.29024(14) 0.28625(8) 0.78308(11) 0.0227(4) Uani d . 1 1 . .
    N N5 0.45202(15) 0.25569(8) 0.84641(11) 0.0264(5) Uani d . 1 1 . .
    N N6 0.38396(15) 0.35109(8) 0.68460(11) 0.0274(5) Uani d . 1 1 . .
    N N7 0.27608(18) 0.28639(10) 0.46648(14) 0.0430(6) Uani d . 1 1 . .
    N N8 0.19817(17) 0.53412(9) 0.42903(14) 0.0410(6) Uani d . 1 1 . .
    O O5 0.12856(15) 0.46853(9) 0.55713(11) 0.0465(5) Uani d . 1 1 . .
    O O6 0.18960(15) 0.35528(9) 0.57740(11) 0.0495(6) Uani d . 1 1 . .
    O O7 0.13645(15) 0.44939(8) 0.32216(12) 0.0486(6) Uani d . 1 1 . .
    O O8 0.15602(14) 0.33395(8) 0.35576(10) 0.0404(5) Uani d . 1 1 . .
    O O3 0.38214(14) 0.48576(9) 0.42561(12) 0.0486(5) Uani d . 1 1 . .
    O O4 0.41566(14) 0.36779(9) 0.42072(13) 0.0508(6) Uani d . 1 1 . .
    O O1 0.4232(2) 0.17042(12) 0.9080(2) 0.1138(14) Uani d . 1 1 . .
    O O2 0.3746(2) 0.42972(10) 0.60550(16) 0.0767(8) Uani d . 1 1 . .
    K K1 0.24151(4) 0.41042(2) 0.45285(3) 0.03328(15) Uani d . 1 1 . .
loop_
    _atom_site_aniso_label
    _atom_site_aniso_U_11
    _atom_site_aniso_U_22
    _atom_site_aniso_U_33
    _atom_site_aniso_U_12
    _atom_site_aniso_U_13
    _atom_site_aniso_U_23
    Co1 0.02012(17) 0.01555(15) 0.02083(17) 0.00058(13) 0.00273(13) -0.00084(12)
    C1 0.0275(13) 0.0187(11) 0.0244(12) 0.0016(10) -0.0011(10) -0.0010(9)
    C2 0.0311(14) 0.0226(12) 0.0291(14) -0.0005(11) -0.0003(11) -0.0057(10)
    C3 0.0352(15) 0.0224(12) 0.0306(14) 0.0055(11) 0.0049(12) -0.0070(10)
    C4 0.0251(13) 0.0195(11) 0.0245(12) 0.0025(10) 0.0058(10) 0.0001(9)
    C5 0.0271(13) 0.0242(12) 0.0246(13) 0.0035(11) 0.0068(11) -0.0013(10)
    C6 0.0243(13) 0.0225(12) 0.0263(13) 0.0027(10) 0.0040(10) 0.0009(10)
    C7 0.0232(13) 0.0336(14) 0.0330(14) 0.0010(11) 0.0036(11) -0.0041(11)
    C8 0.0266(14) 0.0299(13) 0.0315(14) -0.0054(11) 0.0051(11) -0.0041(11)
    C9 0.0239(13) 0.0240(12) 0.0235(13) -0.0045(10) 0.0029(10) -0.0005(10)
    C10 0.0262(13) 0.0203(11) 0.0259(13) -0.0021(10) -0.0006(11) 0.0011(10)
    C11 0.0267(13) 0.0175(11) 0.0230(12) -0.0014(10) 0.0008(10) 0.0016(9)
    C12 0.0316(14) 0.0186(11) 0.0331(14) -0.0030(11) -0.0005(12) -0.0054(10)
    C13 0.0305(14) 0.0237(12) 0.0269(13) 0.0018(11) 0.0045(11) -0.0067(10)
    C14 0.0255(13) 0.0200(11) 0.0215(12) 0.0023(10) 0.0048(10) -0.0003(9)
    C15 0.0251(13) 0.0228(12) 0.0225(12) 0.0024(10) 0.0035(10) 0.0010(9)
    C16 0.0248(13) 0.0195(11) 0.0227(12) 0.0004(10) 0.0039(10) 0.0021(9)
    C17 0.0233(13) 0.0278(12) 0.0280(13) 0.0000(11) 0.0072(11) 0.0005(10)
    C18 0.0229(13) 0.0268(12) 0.0294(13) -0.0036(11) -0.0001(11) 0.0000(10)
    C19 0.0240(12) 0.0200(11) 0.0237(12) -0.0006(10) 0.0004(10) -0.0005(9)
    C20 0.0266(13) 0.0210(11) 0.0237(12) -0.0005(10) -0.0009(10) 0.0021(9)
    C21 0.0242(13) 0.0276(13) 0.0324(14) 0.0043(11) -0.0001(11) -0.0081(11)
    C22 0.0320(16) 0.0477(17) 0.0394(16) 0.0060(14) 0.0075(13) -0.0080(13)
    C23 0.0315(17) 0.074(2) 0.055(2) 0.0108(17) 0.0154(15) -0.0185(18)
    C24 0.0386(19) 0.058(2) 0.077(2) 0.0253(17) -0.0063(18) -0.0314(19)
    C25 0.0456(19) 0.0334(15) 0.065(2) 0.0136(14) -0.0168(17) -0.0156(15)
    C26 0.0335(15) 0.0286(13) 0.0418(16) 0.0025(12) -0.0046(13) -0.0070(11)
    C27 0.0230(13) 0.0183(11) 0.0335(14) -0.0004(10) 0.0058(11) -0.0010(10)
    C28 0.0334(15) 0.0284(13) 0.0340(14) -0.0059(12) 0.0037(12) -0.0012(11)
    C29 0.0374(16) 0.0299(14) 0.0408(16) -0.0061(12) 0.0104(13) 0.0043(12)
    C30 0.0309(15) 0.0254(13) 0.0554(18) -0.0088(12) 0.0091(14) -0.0043(12)
    C31 0.0465(18) 0.0325(14) 0.0432(17) -0.0109(14) -0.0078(14) -0.0055(13)
    C32 0.0424(17) 0.0282(13) 0.0354(15) -0.0066(13) -0.0007(13) 0.0012(11)
    C33 0.0253(13) 0.0293(13) 0.0215(12) -0.0036(11) 0.0039(11) -0.0048(10)
    C34 0.0359(16) 0.0342(14) 0.0296(14) 0.0027(12) 0.0092(12) -0.0026(11)
    C35 0.0348(16) 0.0427(16) 0.0475(18) 0.0013(14) 0.0121(14) -0.0158(14)
    C36 0.0332(16) 0.0577(19) 0.0355(16) -0.0083(15) 0.0159(13) -0.0176(14)
    C37 0.0442(18) 0.0562(19) 0.0247(14) -0.0169(16) 0.0079(13) -0.0007(13)
    C38 0.0302(14) 0.0354(14) 0.0262(13) -0.0076(12) 0.0027(11) -0.0005(11)
    C39 0.0243(13) 0.0303(13) 0.0305(14) -0.0012(11) 0.0026(11) -0.0106(11)
    C40 0.0481(18) 0.0414(16) 0.0435(17) 0.0026(15) -0.0126(15) -0.0097(13)
    C41 0.047(2) 0.070(2) 0.055(2) 0.0054(19) -0.0209(17) -0.0286(18)
    C42 0.0329(17) 0.089(3) 0.063(2) -0.0231(19) 0.0139(17) -0.048(2)
    C43 0.092(3) 0.069(3) 0.066(3) -0.054(2) 0.007(2) -0.011(2)
    C44 0.082(3) 0.0515(19) 0.0464(19) -0.0357(19) -0.0145(18) 0.0040(15)
    C45 0.049(2) 0.0412(17) 0.057(2) 0.0164(15) 0.0276(16) 0.0204(16)
    C46 0.0340(16) 0.0243(13) 0.0424(16) -0.0012(12) 0.0089(13) 0.0045(12)
    C47 0.053(2) 0.0377(17) 0.073(2) 0.0085(16) -0.0169(18) -0.0033(16)
    C48 0.0392(18) 0.056(2) 0.074(2) 0.0100(16) -0.0148(17) 0.0026(17)
    C49 0.0287(17) 0.070(2) 0.083(3) -0.0081(17) 0.0014(17) 0.002(2)
    C50 0.043(2) 0.064(2) 0.076(3) -0.0132(18) 0.0169(19) 0.0054(19)
    C51 0.052(2) 0.0425(17) 0.058(2) -0.0203(16) -0.0025(17) 0.0153(15)
    C52 0.062(2) 0.0315(15) 0.061(2) -0.0159(16) -0.0053(18) 0.0033(14)
    C53 0.061(2) 0.0330(16) 0.079(3) 0.0044(16) 0.006(2) -0.0078(16)
    C54 0.059(2) 0.061(2) 0.058(2) -0.0080(18) 0.0128(18) -0.0287(18)
    C55 0.062(2) 0.107(3) 0.0325(18) 0.033(2) 0.0034(17) 0.0015(19)
    C56 0.060(2) 0.099(3) 0.055(2) 0.017(2) 0.0177(19) 0.043(2)
    C57 0.084(3) 0.065(2) 0.059(2) -0.013(2) -0.002(2) 0.0353(19)
    C58 0.074(3) 0.0403(17) 0.061(2) 0.0016(18) -0.019(2) 0.0234(16)
    C59 0.058(2) 0.0271(14) 0.079(2) -0.0070(15) -0.0261(19) 0.0040(15)
    C60 0.051(2) 0.0359(16) 0.061(2) 0.0028(15) -0.0174(16) -0.0191(15)
    C61 0.077(3) 0.0516(19) 0.0422(19) -0.0125(18) -0.0268(17) 0.0014(15)
    C62 0.068(2) 0.0461(19) 0.075(2) -0.0117(18) -0.043(2) 0.0085(17)
    C63 0.054(2) 0.0421(17) 0.069(2) 0.0038(16) -0.0225(17) 0.0076(16)
    C64 0.062(2) 0.0330(16) 0.065(2) -0.0026(16) -0.0159(18) 0.0132(15)
    N1 0.0227(10) 0.0195(9) 0.0219(10) 0.0020(8) 0.0022(8) -0.0003(8)
    N4 0.0232(11) 0.0192(9) 0.0214(10) 0.0016(8) 0.0026(8) -0.0006(8)
    N3 0.0222(11) 0.0189(9) 0.0218(10) 0.0000(8) 0.0032(9) 0.0008(8)
    N2 0.0239(11) 0.0192(9) 0.0250(11) -0.0001(8) 0.0031(9) -0.0010(8)
    N5 0.0302(12) 0.0249(11) 0.0243(11) 0.0026(9) 0.0048(9) 0.0009(9)
    N6 0.0302(12) 0.0243(11) 0.0275(11) -0.0001(9) -0.0003(9) 0.0002(9)
    N7 0.0441(15) 0.0316(12) 0.0532(16) -0.0029(11) -0.0176(12) 0.0067(11)
    N8 0.0438(15) 0.0264(11) 0.0527(15) -0.0045(11) -0.0012(12) 0.0003(10)
    O5 0.0513(13) 0.0543(13) 0.0338(11) 0.0044(11) -0.0017(10) -0.0026(9)
    O6 0.0465(13) 0.0566(13) 0.0453(12) 0.0041(11) 0.0040(10) 0.0214(10)
    O7 0.0519(13) 0.0363(11) 0.0574(13) -0.0054(10) -0.0212(11) 0.0077(10)
    O8 0.0535(13) 0.0325(10) 0.0350(11) -0.0011(9) -0.0174(9) -0.0040(8)
    O3 0.0372(12) 0.0516(13) 0.0571(13) -0.0105(10) 0.0062(10) 0.0151(10)
    O4 0.0354(12) 0.0520(13) 0.0649(14) -0.0023(10) -0.0073(10) 0.0074(11)
    O1 0.115(3) 0.0686(19) 0.158(3) 0.0402(19) 0.081(2) 0.078(2)
    O2 0.085(2) 0.0508(14) 0.095(2) -0.0036(14) 0.0150(16) 0.0461(14)
    K1 0.0364(3) 0.0289(3) 0.0346(3) -0.0047(3) 0.0003(3) 0.0018(2)
_geom_special_details
;
All s.u.'s (except the s.u. in the dihedral angle between two l.s. planes) are
estimated using the full covariance matrix. The cell s.u.'s are taken into
account individually in the estimation of s.u.'s in distances, angles and
torsion angles; correlations between s.u.'s in cell parameters are only used
when they are defined by crystal symmetry. An approximate (isotropic)
treatment of cell s.u.'s is used for estimating s.u.'s involving l.s. planes.
;
loop_
    _geom_bond_atom_site_label_1
    _geom_bond_atom_site_label_2
    _geom_bond_site_symmetry_2
    _geom_bond_distance
    _geom_bond_publ_flag
    Co1 N6 . 1.905(2) y
    Co1 N5 . 1.919(2) y
    Co1 N1 . 1.9454(19) y
    Co1 N4 . 1.947(2) y
    Co1 N2 . 1.952(2) y
    Co1 N3 . 1.9567(19) y
    C1 N1 . 1.375(3) ?
    C1 C20 . 1.386(3) ?
    C1 C2 . 1.439(3) ?
    C2 C3 . 1.339(4) ?
    C2 H2 . 0.9300 ?
    C3 C4 . 1.433(3) ?
    C3 H3 . 0.9300 ?
    C4 N1 . 1.363(3) ?
    C4 C5 . 1.394(3) ?
    C5 C6 . 1.394(3) ?
    C5 C21 . 1.485(3) ?
    C6 N2 . 1.364(3) ?
    C6 C7 . 1.429(4) ?
    C7 C8 . 1.342(4) ?
    C7 H7 . 0.9300 ?
    C8 C9 . 1.435(4) ?
    C8 H8 . 0.9300 ?
    C9 N2 . 1.370(3) ?
    C9 C10 . 1.387(3) ?
    C10 C11 . 1.377(4) ?
    C10 C27 . 1.493(3) ?
    C11 N3 . 1.373(3) ?
    C11 C12 . 1.440(3) ?
    C12 C13 . 1.341(4) ?
    C12 H12 . 0.9300 ?
    C13 C14 . 1.441(3) ?
    C13 H13 . 0.9300 ?
    C14 N3 . 1.369(3) ?
    C14 C15 . 1.384(3) ?
    C15 C16 . 1.392(3) ?
    C15 C33 . 1.483(3) ?
    C16 N4 . 1.365(3) ?
    C16 C17 . 1.435(3) ?
    C17 C18 . 1.344(3) ?
    C17 H17 . 0.9300 ?
    C18 C19 . 1.432(4) ?
    C18 H18 . 0.9300 ?
    C19 N4 . 1.366(3) ?
    C19 C20 . 1.384(3) ?
    C20 C39 . 1.498(3) ?
    C21 C22 . 1.385(4) ?
    C21 C26 . 1.389(4) ?
    C22 C23 . 1.382(4) ?
    C22 H22 . 0.9300 ?
    C23 C24 . 1.378(5) ?
    C23 H23 . 0.9300 ?
    C24 C25 . 1.376(5) ?
    C24 H24 . 0.9300 ?
    C25 C26 . 1.380(4) ?
    C25 H25 . 0.9300 ?
    C26 H26 . 0.9300 ?
    C27 C32 . 1.382(4) ?
    C27 C28 . 1.387(4) ?
    C28 C29 . 1.393(4) ?
    C28 H28 . 0.9300 ?
    C29 C30 . 1.373(4) ?
    C29 H29 . 0.9300 ?
    C30 C31 . 1.381(4) ?
    C30 H30 . 0.9300 ?
    C31 C32 . 1.377(4) ?
    C31 H31 . 0.9300 ?
    C32 H32 . 0.9300 ?
    C33 C38 . 1.384(4) ?
    C33 C34 . 1.384(4) ?
    C34 C35 . 1.379(4) ?
    C34 H34 . 0.9300 ?
    C35 C36 . 1.374(4) ?
    C35 H35 . 0.9300 ?
    C36 C37 . 1.369(4) ?
    C36 H36 . 0.9300 ?
    C37 C38 . 1.390(4) ?
    C37 H37 . 0.9300 ?
    C38 H38 . 0.9300 ?
    C39 C44 . 1.365(4) ?
    C39 C40 . 1.377(4) ?
    C40 C41 . 1.389(4) ?
    C40 H40 . 0.9300 ?
    C41 C42 . 1.359(5) ?
    C41 H41 . 0.9300 ?
    C42 C43 . 1.356(6) ?
    C42 H42 . 0.9300 ?
    C43 C44 . 1.396(5) ?
    C43 H43 . 0.9300 ?
    C44 H44 . 0.9300 ?
    C45 N5 . 1.155(3) ?
    C45 O1 . 1.193(4) ?
    C46 N6 . 1.151(3) ?
    C46 O2 . 1.202(3) ?
    C47 N7 . 1.450(4) ?
    C47 C48 . 1.512(5) ?
    C47 H47A . 0.9700 ?
    C47 H47B . 0.9700 ?
    C48 O4 . 1.417(4) ?
    C48 H48A . 0.9700 ?
    C48 H48B . 0.9700 ?
    C49 O4 . 1.420(4) ?
    C49 C50 . 1.484(5) ?
    C49 H49A . 0.9700 ?
    C49 H49B . 0.9700 ?
    C50 O3 . 1.408(4) ?
    C50 H50A . 0.9700 ?
    C50 H50B . 0.9700 ?
    C51 O3 . 1.417(4) ?
    C51 C52 . 1.498(5) ?
    C51 H51A . 0.9700 ?
    C51 H51B . 0.9700 ?
    C52 N8 . 1.463(4) ?
    C52 H52A . 0.9700 ?
    C52 H52B . 0.9700 ?
    C53 N8 . 1.466(4) ?
    C53 C54 . 1.481(5) ?
    C53 H53A . 0.9700 ?
    C53 H53B . 0.9700 ?
    C54 O5 . 1.423(4) ?
    C54 H54A . 0.9700 ?
    C54 H54B . 0.9700 ?
    C55 O5 . 1.423(4) ?
    C55 C56 . 1.482(6) ?
    C55 H55A . 0.9700 ?
    C55 H55B . 0.9700 ?
    C56 O6 . 1.419(4) ?
    C56 H56A . 0.9700 ?
    C56 H56B . 0.9700 ?
    C57 O6 . 1.402(4) ?
    C57 C58 . 1.491(5) ?
    C57 H57A . 0.9700 ?
    C57 H57B . 0.9700 ?
    C58 N7 . 1.460(4) ?
    C58 H58A . 0.9700 ?
    C58 H58B . 0.9700 ?
    C59 N7 . 1.464(4) ?
    C59 C60 . 1.487(5) ?
    C59 H59A . 0.9700 ?
    C59 H59B . 0.9700 ?
    C60 O8 . 1.410(3) ?
    C60 H60A . 0.9700 ?
    C60 H60B . 0.9700 ?
    C61 O8 . 1.409(3) ?
    C61 C62 . 1.463(5) ?
    C61 H61A . 0.9700 ?
    C61 H61B . 0.9700 ?
    C62 O7 . 1.417(4) ?
    C62 H62A . 0.9700 ?
    C62 H62B . 0.9700 ?
    C63 O7 . 1.415(4) ?
    C63 C64 . 1.495(5) ?
    C63 H63A . 0.9700 ?
    C63 H63B . 0.9700 ?
    C64 N8 . 1.470(4) ?
    C64 H64A . 0.9700 ?
    C64 H64B . 0.9700 ?
    N7 K1 . 2.996(2) ?
    N8 K1 . 3.034(2) ?
    O5 K1 . 2.874(2) ?
    O6 K1 . 2.715(2) ?
    O7 K1 . 2.964(2) ?
    O8 K1 . 2.8161(18) ?
    O3 K1 . 2.786(2) ?
    O4 K1 . 2.827(2) ?
    O2 K1 . 3.407(3) ?
loop_
    _geom_angle_atom_site_label_1
    _geom_angle_atom_site_label_2
    _geom_angle_atom_site_label_3
    _geom_angle_site_symmetry_1
    _geom_angle_site_symmetry_3
    _geom_angle
    _geom_angle_publ_flag
    N6 Co1 N5 . . 179.60(10) ?
    N6 Co1 N1 . . 89.38(8) ?
    N5 Co1 N1 . . 90.51(8) ?
    N6 Co1 N4 . . 89.37(9) ?
    N5 Co1 N4 . . 90.25(8) ?
    N1 Co1 N4 . . 90.23(8) ?
    N6 Co1 N2 . . 90.23(9) ?
    N5 Co1 N2 . . 90.15(9) ?
    N1 Co1 N2 . . 89.48(8) ?
    N4 Co1 N2 . . 179.51(8) ?
    N6 Co1 N3 . . 90.82(8) ?
    N5 Co1 N3 . . 89.29(8) ?
    N1 Co1 N3 . . 179.48(9) ?
    N4 Co1 N3 . . 90.25(8) ?
    N2 Co1 N3 . . 90.04(8) ?
    N1 C1 C20 . . 125.3(2) ?
    N1 C1 C2 . . 109.2(2) ?
    C20 C1 C2 . . 125.0(2) ?
    C3 C2 C1 . . 107.0(2) ?
    C3 C2 H2 . . 126.5 ?
    C1 C2 H2 . . 126.5 ?
    C2 C3 C4 . . 107.6(2) ?
    C2 C3 H3 . . 126.2 ?
    C4 C3 H3 . . 126.2 ?
    N1 C4 C5 . . 126.0(2) ?
    N1 C4 C3 . . 109.5(2) ?
    C5 C4 C3 . . 124.3(2) ?
    C6 C5 C4 . . 121.4(2) ?
    C6 C5 C21 . . 120.0(2) ?
    C4 C5 C21 . . 118.6(2) ?
    N2 C6 C5 . . 124.8(2) ?
    N2 C6 C7 . . 109.4(2) ?
    C5 C6 C7 . . 125.4(2) ?
    C8 C7 C6 . . 107.6(2) ?
    C8 C7 H7 . . 126.2 ?
    C6 C7 H7 . . 126.2 ?
    C7 C8 C9 . . 106.8(2) ?
    C7 C8 H8 . . 126.6 ?
    C9 C8 H8 . . 126.6 ?
    N2 C9 C10 . . 125.8(2) ?
    N2 C9 C8 . . 109.4(2) ?
    C10 C9 C8 . . 123.9(2) ?
    C11 C10 C9 . . 122.1(2) ?
    C11 C10 C27 . . 120.2(2) ?
    C9 C10 C27 . . 117.5(2) ?
    N3 C11 C10 . . 125.7(2) ?
    N3 C11 C12 . . 108.9(2) ?
    C10 C11 C12 . . 125.1(2) ?
    C13 C12 C11 . . 107.6(2) ?
    C13 C12 H12 . . 126.2 ?
    C11 C12 H12 . . 126.2 ?
    C12 C13 C14 . . 107.2(2) ?
    C12 C13 H13 . . 126.4 ?
    C14 C13 H13 . . 126.4 ?
    N3 C14 C15 . . 125.5(2) ?
    N3 C14 C13 . . 109.2(2) ?
    C15 C14 C13 . . 124.8(2) ?
    C14 C15 C16 . . 121.9(2) ?
    C14 C15 C33 . . 120.3(2) ?
    C16 C15 C33 . . 117.5(2) ?
    N4 C16 C15 . . 126.5(2) ?
    N4 C16 C17 . . 109.3(2) ?
    C15 C16 C17 . . 123.8(2) ?
    C18 C17 C16 . . 107.2(2) ?
    C18 C17 H17 . . 126.4 ?
    C16 C17 H17 . . 126.4 ?
    C17 C18 C19 . . 107.2(2) ?
    C17 C18 H18 . . 126.4 ?
    C19 C18 H18 . . 126.4 ?
    N4 C19 C20 . . 125.8(2) ?
    N4 C19 C18 . . 109.4(2) ?
    C20 C19 C18 . . 124.7(2) ?
    C19 C20 C1 . . 122.5(2) ?
    C19 C20 C39 . . 117.9(2) ?
    C1 C20 C39 . . 119.1(2) ?
    C22 C21 C26 . . 118.7(3) ?
    C22 C21 C5 . . 123.1(2) ?
    C26 C21 C5 . . 118.2(2) ?
    C23 C22 C21 . . 120.1(3) ?
    C23 C22 H22 . . 120.0 ?
    C21 C22 H22 . . 120.0 ?
    C24 C23 C22 . . 120.7(3) ?
    C24 C23 H23 . . 119.7 ?
    C22 C23 H23 . . 119.7 ?
    C25 C24 C23 . . 119.7(3) ?
    C25 C24 H24 . . 120.2 ?
    C23 C24 H24 . . 120.2 ?
    C24 C25 C26 . . 119.8(3) ?
    C24 C25 H25 . . 120.1 ?
    C26 C25 H25 . . 120.1 ?
    C25 C26 C21 . . 121.1(3) ?
    C25 C26 H26 . . 119.5 ?
    C21 C26 H26 . . 119.5 ?
    C32 C27 C28 . . 118.7(2) ?
    C32 C27 C10 . . 122.4(2) ?
    C28 C27 C10 . . 118.9(2) ?
    C27 C28 C29 . . 120.3(2) ?
    C27 C28 H28 . . 119.9 ?
    C29 C28 H28 . . 119.9 ?
    C30 C29 C28 . . 120.3(3) ?
    C30 C29 H29 . . 119.8 ?
    C28 C29 H29 . . 119.8 ?
    C29 C30 C31 . . 119.4(2) ?
    C29 C30 H30 . . 120.3 ?
    C31 C30 H30 . . 120.3 ?
    C32 C31 C30 . . 120.4(3) ?
    C32 C31 H31 . . 119.8 ?
    C30 C31 H31 . . 119.8 ?
    C31 C32 C27 . . 120.9(3) ?
    C31 C32 H32 . . 119.6 ?
    C27 C32 H32 . . 119.6 ?
    C38 C33 C34 . . 118.4(2) ?
    C38 C33 C15 . . 119.5(2) ?
    C34 C33 C15 . . 122.1(2) ?
    C35 C34 C33 . . 121.0(3) ?
    C35 C34 H34 . . 119.5 ?
    C33 C34 H34 . . 119.5 ?
    C36 C35 C34 . . 120.1(3) ?
    C36 C35 H35 . . 120.0 ?
    C34 C35 H35 . . 120.0 ?
    C37 C36 C35 . . 119.8(3) ?
    C37 C36 H36 . . 120.1 ?
    C35 C36 H36 . . 120.1 ?
    C36 C37 C38 . . 120.2(3) ?
    C36 C37 H37 . . 119.9 ?
    C38 C37 H37 . . 119.9 ?
    C33 C38 C37 . . 120.5(3) ?
    C33 C38 H38 . . 119.8 ?
    C37 C38 H38 . . 119.8 ?
    C44 C39 C40 . . 118.6(3) ?
    C44 C39 C20 . . 120.3(2) ?
    C40 C39 C20 . . 121.1(2) ?
    C39 C40 C41 . . 120.1(3) ?
    C39 C40 H40 . . 119.9 ?
    C41 C40 H40 . . 119.9 ?
    C42 C41 C40 . . 120.9(3) ?
    C42 C41 H41 . . 119.6 ?
    C40 C41 H41 . . 119.6 ?
    C43 C42 C41 . . 119.4(3) ?
    C43 C42 H42 . . 120.3 ?
    C41 C42 H42 . . 120.3 ?
    C42 C43 C44 . . 120.3(4) ?
    C42 C43 H43 . . 119.8 ?
    C44 C43 H43 . . 119.8 ?
    C39 C44 C43 . . 120.7(3) ?
    C39 C44 H44 . . 119.6 ?
    C43 C44 H44 . . 119.6 ?
    N5 C45 O1 . . 178.7(5) ?
    N6 C46 O2 . . 177.0(3) ?
    N7 C47 C48 . . 114.1(3) ?
    N7 C47 H47A . . 108.7 ?
    C48 C47 H47A . . 108.7 ?
    N7 C47 H47B . . 108.7 ?
    C48 C47 H47B . . 108.7 ?
    H47A C47 H47B . . 107.6 ?
    O4 C48 C47 . . 109.4(3) ?
    O4 C48 H48A . . 109.8 ?
    C47 C48 H48A . . 109.8 ?
    O4 C48 H48B . . 109.8 ?
    C47 C48 H48B . . 109.8 ?
    H48A C48 H48B . . 108.2 ?
    O4 C49 C50 . . 109.7(3) ?
    O4 C49 H49A . . 109.7 ?
    C50 C49 H49A . . 109.7 ?
    O4 C49 H49B . . 109.7 ?
    C50 C49 H49B . . 109.7 ?
    H49A C49 H49B . . 108.2 ?
    O3 C50 C49 . . 109.1(3) ?
    O3 C50 H50A . . 109.9 ?
    C49 C50 H50A . . 109.9 ?
    O3 C50 H50B . . 109.9 ?
    C49 C50 H50B . . 109.9 ?
    H50A C50 H50B . . 108.3 ?
    O3 C51 C52 . . 108.6(3) ?
    O3 C51 H51A . . 110.0 ?
    C52 C51 H51A . . 110.0 ?
    O3 C51 H51B . . 110.0 ?
    C52 C51 H51B . . 110.0 ?
    H51A C51 H51B . . 108.4 ?
    N8 C52 C51 . . 114.4(3) ?
    N8 C52 H52A . . 108.7 ?
    C51 C52 H52A . . 108.7 ?
    N8 C52 H52B . . 108.7 ?
    C51 C52 H52B . . 108.7 ?
    H52A C52 H52B . . 107.6 ?
    N8 C53 C54 . . 113.2(3) ?
    N8 C53 H53A . . 108.9 ?
    C54 C53 H53A . . 108.9 ?
    N8 C53 H53B . . 108.9 ?
    C54 C53 H53B . . 108.9 ?
    H53A C53 H53B . . 107.7 ?
    O5 C54 C53 . . 109.7(3) ?
    O5 C54 H54A . . 109.7 ?
    C53 C54 H54A . . 109.7 ?
    O5 C54 H54B . . 109.7 ?
    C53 C54 H54B . . 109.7 ?
    H54A C54 H54B . . 108.2 ?
    O5 C55 C56 . . 108.9(3) ?
    O5 C55 H55A . . 109.9 ?
    C56 C55 H55A . . 109.9 ?
    O5 C55 H55B . . 109.9 ?
    C56 C55 H55B . . 109.9 ?
    H55A C55 H55B . . 108.3 ?
    O6 C56 C55 . . 109.5(3) ?
    O6 C56 H56A . . 109.8 ?
    C55 C56 H56A . . 109.8 ?
    O6 C56 H56B . . 109.8 ?
    C55 C56 H56B . . 109.8 ?
    H56A C56 H56B . . 108.2 ?
    O6 C57 C58 . . 109.9(3) ?
    O6 C57 H57A . . 109.7 ?
    C58 C57 H57A . . 109.7 ?
    O6 C57 H57B . . 109.7 ?
    C58 C57 H57B . . 109.7 ?
    H57A C57 H57B . . 108.2 ?
    N7 C58 C57 . . 114.5(3) ?
    N7 C58 H58A . . 108.6 ?
    C57 C58 H58A . . 108.6 ?
    N7 C58 H58B . . 108.6 ?
    C57 C58 H58B . . 108.6 ?
    H58A C58 H58B . . 107.6 ?
    N7 C59 C60 . . 114.1(3) ?
    N7 C59 H59A . . 108.7 ?
    C60 C59 H59A . . 108.7 ?
    N7 C59 H59B . . 108.7 ?
    C60 C59 H59B . . 108.7 ?
    H59A C59 H59B . . 107.6 ?
    O8 C60 C59 . . 109.2(2) ?
    O8 C60 H60A . . 109.9 ?
    C59 C60 H60A . . 109.9 ?
    O8 C60 H60B . . 109.9 ?
    C59 C60 H60B . . 109.9 ?
    H60A C60 H60B . . 108.3 ?
    O8 C61 C62 . . 109.9(3) ?
    O8 C61 H61A . . 109.7 ?
    C62 C61 H61A . . 109.7 ?
    O8 C61 H61B . . 109.7 ?
    C62 C61 H61B . . 109.7 ?
    H61A C61 H61B . . 108.2 ?
    O7 C62 C61 . . 109.7(3) ?
    O7 C62 H62A . . 109.7 ?
    C61 C62 H62A . . 109.7 ?
    O7 C62 H62B . . 109.7 ?
    C61 C62 H62B . . 109.7 ?
    H62A C62 H62B . . 108.2 ?
    O7 C63 C64 . . 108.8(3) ?
    O7 C63 H63A . . 109.9 ?
    C64 C63 H63A . . 109.9 ?
    O7 C63 H63B . . 109.9 ?
    C64 C63 H63B . . 109.9 ?
    H63A C63 H63B . . 108.3 ?
    N8 C64 C63 . . 112.6(3) ?
    N8 C64 H64A . . 109.1 ?
    C63 C64 H64A . . 109.1 ?
    N8 C64 H64B . . 109.1 ?
    C63 C64 H64B . . 109.1 ?
    H64A C64 H64B . . 107.8 ?
    C4 N1 C1 . . 106.55(19) ?
    C4 N1 Co1 . . 126.81(16) ?
    C1 N1 Co1 . . 126.64(16) ?
    C16 N4 C19 . . 106.8(2) ?
    C16 N4 Co1 . . 126.43(16) ?
    C19 N4 Co1 . . 126.74(16) ?
    C14 N3 C11 . . 106.93(19) ?
    C14 N3 Co1 . . 126.82(16) ?
    C11 N3 Co1 . . 126.24(16) ?
    C6 N2 C9 . . 106.6(2) ?
    C6 N2 Co1 . . 127.08(16) ?
    C9 N2 Co1 . . 126.24(17) ?
    C45 N5 Co1 . . 144.6(2) ?
    C46 N6 Co1 . . 159.8(2) ?
    C47 N7 C58 . . 109.6(3) ?
    C47 N7 C59 . . 110.2(3) ?
    C58 N7 C59 . . 110.6(3) ?
    C47 N7 K1 . . 110.08(18) ?
    C58 N7 K1 . . 106.72(19) ?
    C59 N7 K1 . . 109.55(17) ?
    C52 N8 C53 . . 109.9(2) ?
    C52 N8 C64 . . 110.2(2) ?
    C53 N8 C64 . . 109.6(3) ?
    C52 N8 K1 . . 105.81(18) ?
    C53 N8 K1 . . 109.09(17) ?
    C64 N8 K1 . . 112.16(17) ?
    C54 O5 C55 . . 110.8(3) ?
    C54 O5 K1 . . 110.26(18) ?
    C55 O5 K1 . . 107.03(19) ?
    C57 O6 C56 . . 113.6(3) ?
    C57 O6 K1 . . 122.9(2) ?
    C56 O6 K1 . . 116.86(18) ?
    C63 O7 C62 . . 110.9(3) ?
    C63 O7 K1 . . 114.28(18) ?
    C62 O7 K1 . . 110.89(17) ?
    C61 O8 C60 . . 111.0(2) ?
    C61 O8 K1 . . 118.53(17) ?
    C60 O8 K1 . . 119.91(16) ?
    C50 O3 C51 . . 112.2(2) ?
    C50 O3 K1 . . 114.90(19) ?
    C51 O3 K1 . . 118.75(18) ?
    C48 O4 C49 . . 111.3(2) ?
    C48 O4 K1 . . 113.93(19) ?
    C49 O4 K1 . . 111.12(19) ?
    C46 O2 K1 . . 116.0(2) ?
    O6 K1 O3 . . 132.03(7) ?
    O6 K1 O8 . . 94.41(7) ?
    O3 K1 O8 . . 129.47(7) ?
    O6 K1 O4 . . 105.01(7) ?
    O3 K1 O4 . . 60.87(7) ?
    O8 K1 O4 . . 92.71(6) ?
    O6 K1 O5 . . 61.40(7) ?
    O3 K1 O5 . . 104.12(7) ?
    O8 K1 O5 . . 117.15(7) ?
    O4 K1 O5 . . 146.94(6) ?
    O6 K1 O7 . . 131.30(7) ?
    O3 K1 O7 . . 92.70(6) ?
    O8 K1 O7 . . 58.33(5) ?
    O4 K1 O7 . . 114.92(7) ?
    O5 K1 O7 . . 93.90(6) ?
    O6 K1 N7 . . 60.51(7) ?
    O3 K1 N7 . . 121.17(7) ?
    O8 K1 N7 . . 59.61(6) ?
    O4 K1 N7 . . 60.71(7) ?
    O5 K1 N7 . . 121.10(7) ?
    O7 K1 N7 . . 117.38(6) ?
    O6 K1 N8 . . 121.53(7) ?
    O3 K1 N8 . . 60.75(7) ?
    O8 K1 N8 . . 116.20(6) ?
    O4 K1 N8 . . 120.57(7) ?
    O5 K1 N8 . . 60.39(7) ?
    O7 K1 N8 . . 58.42(6) ?
    N7 K1 N8 . . 175.79(7) ?
    O6 K1 O2 . . 63.88(6) ?
    O3 K1 O2 . . 68.21(6) ?
    O8 K1 O2 . . 147.62(6) ?
    O4 K1 O2 . . 72.07(7) ?
    O5 K1 O2 . . 74.97(7) ?
    O7 K1 O2 . . 154.01(6) ?
    N7 K1 O2 . . 88.18(6) ?
    N8 K1 O2 . . 96.02(6) ?
loop_
    _geom_hbond_atom_site_label_D
    _geom_hbond_atom_site_label_H
    _geom_hbond_atom_site_label_A
    _geom_hbond_site_symmetry_A
    _geom_hbond_distance_DH
    _geom_hbond_distance_HA
    _geom_hbond_distance_DA
    _geom_hbond_angle_DHA
    _geom_hbond_publ_flag
    C50 H50A O2 3_666 0.97 2.59 3.555(4) 171 yes
    C57 H57B Cg2 1_555 0.97 2.83 3.783(4) 168 yes
    C60 H60B Cg4 4_454 0.97 2.60 3.437(3) 145 yes
loop_
    _platon_squeeze_void_nr
    _platon_squeeze_void_average_x
    _platon_squeeze_void_average_y
    _platon_squeeze_void_average_z
    _platon_squeeze_void_volume
    _platon_squeeze_void_count_electrons
    _platon_squeeze_void_content
    1 0.067 0.765 0.317 224 33 ' '
    2 -0.067 0.235 0.683 224 33 ' '
    3 0.432 0.265 0.183 224 33 ' '
    4 0.567 0.735 0.817 224 33 ' '
_platon_squeeze_details
;
;
data_New_Global_Publ_Block
_journal_date_recd_electronic     2012-07-17
_journal_date_accepted     2012-09-06
_journal_name_full     'Acta Crystallographica, Section E'
_journal_year     2012
_journal_volume     68
_journal_issue     10
_journal_page_first     m1262
_journal_page_last     m1263
_journal_paper_category     QM
_journal_paper_doi     10.1107/S1600536812038317
_journal_coeditor_code     HB6905
_publ_contact_author_name     'Dr Habib Nasri'
_publ_contact_author_address
;
D\'epartement de Chimie
Facult\'e des Sciences de Monastir
Universit\'e de Monastir
Avenue de l'environnement
5019 Monastir
Tunisia
;
_publ_contact_author_email     'hnasri1@gmail.com'
_publ_contact_author_fax     '0021673500278'
_publ_contact_author_phone     '0021620720809'
_publ_section_title
;\
(2.2.2-Cryptand)potassium
bis(cyanato-\k<i>N</i>)(5,10,15,20-tetraphenylporphyrinato-\k^4^<i>N</i>)\
cobaltate(III) chlorobenzene hemisolvate
;
_publ_section_title_footnote     .
loop_
    _publ_author_name
    _publ_author_footnote
    _publ_author_address
    'Belhaj Ali, Bader' .
;
Universit\'e de Monastir
Facult\'e des Sciences de Monastir
Avenue de l'Environnement
5019 Monastir
Tunisia
;
    'Belkhiria, Mohamed Salah' .
;
Universit\'e de Monastir
Facult\'e des Sciences de Monastir
Avenue de l'Environnement
5019 Monastir
Tunisia
;
    'Daran, Jean-Claude' .
;
Laboratoire de Chimie de Coordination,
CNRS UPR 8241
205 route de Narbonne, 31077 Toulouse,
Cedex 04, France
;
    'Nasri, Habib' .
;
Universit\'e de Monastir
Facult\'e des Sciences de Monastir
Avenue de l'Environnement
5019 Monastir
Tunisia
;
_publ_section_synopsis     .
