# Supplementary material for: (2.2.2-Cryptand)potassium bis­(cyanato-κN)(5,10,15,20-tetra­phenyl­por­phy­rin­ato-κ4 N)cobaltate(III) chloro­benzene hemisolvate
Source: Acta Crystallogr Sect E Struct Rep Online. 2012 Sep 15;68(Pt 10):m1262–3. doi: 10.1107/S1600536812038317 (PMC3470147; doi:10.1107/S1600536812038317)
Supplement: Supplementary file 2 [file e-68-m1262-Isup2.hkl]

#
# h,k,l, Fc-squared, Fo-squared, sigma(Fo-squared) and status flag
#
data_I
_shelx_title ' BA18 in P2(1)/n                                    '
_shelx_refln_list_code   4
_shelx_F_calc_maximum    505.20
_exptl_crystal_F_000    2456.00
_reflns_d_resolution_high    0.7709
 
loop_
 _symmetry_equiv_pos_as_xyz
 x,y,z
 1/2-x,1/2+y,1/2-z
 -x,-y,-z
 1/2+x,1/2-y,1/2+z
 
_cell_length_a 14.77160
_cell_length_b  23.7255
_cell_length_c  18.0458
_cell_angle_alpha   90.000
_cell_angle_beta   90.325
_cell_angle_gamma   90.000
 
_shelx_F_squared_multiplier     1.000
 
loop_
 _refln_index_h
 _refln_index_k
 _refln_index_l
 _refln_F_squared_calc
 _refln_F_squared_meas
 _refln_F_squared_sigma
 _refln_observed_status
 _refln_sint/lambda
   4   0   0    40742.47    39512.20    230.73 o   0.13540
   6   0   0    32621.99    35039.66    274.98 o   0.20310
   8   0   0      440.91      460.91     52.63 o   0.27079
  10   0   0     2134.23     1860.76     89.50 o   0.33849
  12   0   0     4652.17     4623.50    146.12 o   0.40619
  14   0   0      741.24      711.35     71.46 o   0.47389
  16   0   0       35.92       69.08     41.16 o   0.54159
   3   1   0      912.42     1279.85     27.35 o   0.10371
   4   1   0   165912.67   186872.34    508.91 o   0.13703
   5   1   0      357.10      449.48     29.64 o   0.17055
   6   1   0     2608.80     3679.70     75.03 o   0.20419
   7   1   0     1128.79     1144.07     46.99 o   0.23788
   8   1   0     8461.32     8197.38    111.80 o   0.27161
   9   1   0       48.76       52.99     23.70 o   0.30537
  10   1   0     1474.81     1288.30     52.92 o   0.33915
  11   1   0      234.85      202.83     33.91 o   0.37294
  12   1   0       36.04       52.22     30.92 o   0.40674
  13   1   0      139.83      156.66     33.11 o   0.44055
  14   1   0      573.51      646.89     48.87 o   0.47436
  15   1   0      214.04      180.94     34.26 o   0.50818
  16   1   0     2160.33     1950.16     96.43 o   0.54200
  17   1   0       10.56        0.63     27.92 o   0.57582
   2   2   0     1628.62     6445.73     33.49 o   0.07975
   3   2   0    18381.11    22545.92     87.10 o   0.10995
   4   2   0    11500.77    10974.03     99.23 o   0.14181
   5   2   0     4791.80     5115.90     55.46 o   0.17442
   6   2   0    25805.46    27217.40    194.14 o   0.20742
   7   2   0     3933.54     3666.06     81.17 o   0.24066
   8   2   0    18797.84    17524.62    159.25 o   0.27405
   9   2   0     1076.29     1030.02     48.03 o   0.30755
  10   2   0     1413.11     1460.63     56.59 o   0.34111
  11   2   0      750.18      682.55     45.27 o   0.37472
  12   2   0     2253.51     2237.38     75.13 o   0.40837
  13   2   0     1558.18     1468.67     65.58 o   0.44205
  14   2   0     1695.50     1716.83     72.91 o   0.47576
  15   2   0      124.64      101.18     29.61 o   0.50949
  16   2   0       65.20       61.00     30.30 o   0.54323
  17   2   0      230.85      165.68     32.77 o   0.57698
   1   3   0    27833.20    33990.64    206.73 o   0.07171
   2   3   0    26202.43    31602.39     85.07 o   0.09263
   3   3   0     2183.85     2928.38     27.61 o   0.11962
   4   3   0     2145.48     3468.27     36.87 o   0.14943
   5   3   0     1909.55     1910.62     40.06 o   0.18067
   6   3   0     6160.20     6683.19     86.68 o   0.21271
   7   3   0    14079.88    13824.56    133.76 o   0.24523
   8   3   0     5257.78     4923.60     87.38 o   0.27808
   9   3   0       25.98       43.44     23.88 o   0.31113
  10   3   0       10.88       23.09     24.38 o   0.34435
  11   3   0     2330.30     2335.41     73.04 o   0.37767
  12   3   0     2375.35     2247.31     86.77 o   0.41108
  13   3   0     1297.58     1176.49     60.29 o   0.44456
  14   3   0      540.76      538.14     46.63 o   0.47809
  15   3   0      341.00      224.33     36.31 o   0.51166
  16   3   0        9.14       18.65     31.05 o   0.54527
  17   3   0      537.58      547.35     49.47 o   0.57890
   0   4   0    21124.75    22753.42    112.71 o   0.08430
   1   4   0    20801.33    19737.89     77.51 o   0.09084
   2   4   0      697.19      421.18     12.19 o   0.10812
   3   4   0     6849.25     6478.33     46.69 o   0.13198
   4   4   0      340.70      321.24     13.59 o   0.15949
   5   4   0     3136.43     2866.97     41.45 o   0.18908
   6   4   0      428.14      347.37     33.76 o   0.21990
   7   4   0       21.72       92.67     33.88 o   0.25149
   8   4   0      277.01      179.35     29.34 o   0.28361
   9   4   0     8651.97     8305.11    118.76 o   0.31609
  10   4   0     1897.01     1909.45     62.46 o   0.34883
  11   4   0      626.17      653.41     43.77 o   0.38177
  12   4   0      484.62      461.71     40.83 o   0.41485
  13   4   0      441.99      384.74     40.15 o   0.44804
  14   4   0     3547.13     3328.91     98.24 o   0.48133
  15   4   0      981.26      860.24     55.87 o   0.51469
  16   4   0      104.71       39.82     27.42 o   0.54811
  17   4   0      321.20      267.95     47.33 o   0.58158
   1   5   0     3778.07     4219.00     55.47 o   0.11068
  -2  -5   0     4062.82     3890.28     68.45 o   0.12525
   3   5   0     3555.42     3776.01     40.70 o   0.14634
   4   5   0      564.23      503.16     15.97 o   0.17157
   5   5   0     6044.96     5376.94     71.55 o   0.19937
   6   5   0    12678.05    13164.71    117.83 o   0.22880
   7   5   0     4705.23     4188.51    102.30 o   0.25932
   8   5   0      149.59      132.13     25.57 o   0.29057
   9   5   0      241.03      191.03     29.29 o   0.32235
  10   5   0       56.14       45.19     24.06 o   0.35451
  11   5   0        6.64        6.48     25.58 o   0.38696
  12   5   0       25.07       10.38     25.48 o   0.41964
  13   5   0      601.03      621.00     46.11 o   0.45248
  14   5   0      575.05      487.40     43.51 o   0.48546
  15   5   0      566.83      377.94     39.79 o   0.51856
  16   5   0      353.97      393.94     51.12 o   0.55174
  17   5   0       11.54       51.93     38.83 o   0.58501
   0   6   0     2960.41     2359.18     55.89 o   0.12645
  -1  -6   0       61.14      159.76     17.34 o   0.13090
   2   6   0     9848.15     9632.71     67.21 o   0.14343
  -3  -6   0     1722.57     2217.10     45.63 o   0.16217
   4   6   0     5001.82     4451.07     53.45 o   0.18526
   5   6   0     2398.47     1938.49     39.79 o   0.21127
   6   6   0     1687.51     1919.79     50.66 o   0.23924
   7   6   0      636.21      717.83     45.06 o   0.26857
   8   6   0     3184.03     3182.33     82.34 o   0.29886
   9   6   0     1233.87     1150.31     47.73 o   0.32984
  10   6   0     7957.24     7858.02    123.88 o   0.36134
  11   6   0        9.96        0.00     26.02 o   0.39323
  12   6   0        0.63        0.00     27.78 o   0.42542
  13   6   0      513.08      390.23     39.41 o   0.45785
  14   6   0      179.21      106.12     32.09 o   0.49047
  15   6   0      613.88      587.19     59.38 o   0.52325
  16   6   0      473.76      505.06     57.41 o   0.55615
  17   6   0       16.71       74.24     37.50 o   0.58917
  -1  -7   0     3199.25     2134.96     58.12 o   0.15135
   2   7   0     3600.71     3156.56     59.34 o   0.16231
   3   7   0     2056.31     2080.38     40.47 o   0.17909
   4   7   0     4572.13     4497.01     51.17 o   0.20024
   5   7   0       13.73        4.88      5.39 o   0.22451
   6   7   0     3464.15     3065.72     65.00 o   0.25102
   7   7   0      921.77      996.03     37.69 o   0.27912
   8   7   0    12198.66    12663.47    155.38 o   0.30837
   9   7   0       54.43       29.20     25.26 o   0.33848
  10   7   0     1038.38      994.25     47.78 o   0.36924
  11   7   0       20.41       14.10     23.17 o   0.40050
  12   7   0      883.54      733.78     46.50 o   0.43215
  13   7   0      780.77      678.08     48.17 o   0.46411
  14   7   0      559.80      574.51     46.30 o   0.49632
  15   7   0       65.30       77.73     38.52 o   0.52874
  16   7   0      301.59      360.02     51.53 o   0.56132
  17   7   0      538.09      615.28     63.96 o   0.59405
   0   8   0    11461.69    10698.20    134.13 o   0.16859
   1   8   0    15790.51    14483.15    129.25 o   0.17196
   2   8   0      136.02      186.09     27.79 o   0.18168
   3   8   0     4812.76     5220.43     58.64 o   0.19682
  -4  -8   0     1695.15     1778.65     47.06 o   0.21623
   5   8   0      978.23      700.92     24.01 o   0.23889
   6   8   0     1382.70     1714.63     31.25 o   0.26395
   7   8   0      331.26      294.56     23.25 o   0.29080
   8   8   0      454.49      475.40     28.31 o   0.31899
   9   8   0       13.44       23.43     23.54 o   0.34818
  10   8   0      700.56      587.44     37.14 o   0.37816
  11   8   0       52.61       21.80     25.25 o   0.40873
  12   8   0       55.27       73.01     24.38 o   0.43979
  13   8   0      773.14      711.89     47.72 o   0.47123
  14   8   0      899.97      817.54     66.51 o   0.50299
  15   8   0       13.68       21.67     38.41 o   0.53500
  16   8   0       95.34      116.22     40.23 o   0.56722
  17   8   0       80.32       81.98     35.44 o   0.59963
   1   9   0       92.28       48.22     18.02 o   0.19267
   2   9   0     3664.66     3908.69     73.66 o   0.20139
   3   9   0     8311.16     7988.69     75.98 o   0.21514
   4   9   0      121.30       51.52     12.86 o   0.23304
   5   9   0     1413.21     1619.20     44.07 o   0.25420
   6   9   0      709.57      660.82     28.11 o   0.27789
   7   9   0       10.25        1.25      4.45 o   0.30351
   8   9   0      302.99      176.91     21.03 o   0.33061
   9   9   0      528.08      662.88     41.76 o   0.35886
  10   9   0      735.40      677.24     46.43 o   0.38801
  11   9   0      220.80      233.01     31.39 o   0.41787
  12   9   0      132.92      106.63     26.51 o   0.44829
  13   9   0      363.19      314.94     47.39 o   0.47918
  14   9   0      406.79      438.04     53.87 o   0.51044
  15   9   0      404.61      408.18     51.69 o   0.54201
  16   9   0     2778.89     3238.26    153.95 o   0.57384
   0  10   0     1519.26     1644.50     62.90 o   0.21074
   1  10   0       12.98       15.68     23.02 o   0.21344
   2  10   0      307.21      307.01     39.44 o   0.22135
   3  10   0      759.04      830.10     18.77 o   0.23393
   4  10   0     6613.80     7116.58     86.71 o   0.25049
   5  10   0      899.71      928.23     36.58 o   0.27029
   6  10   0    15667.52    14908.11    161.43 o   0.29268
   7  10   0        6.36       15.28     13.10 o   0.31711
  -8 -10   0      670.72      703.02     46.83 o   0.34314
   9  10   0        0.80        0.60     14.02 o   0.37043
  10  10   0     2093.24     2193.40     74.15 o   0.39874
  11  10   0     5104.76     4894.83    102.14 o   0.42785
  12  10   0     4230.08     4011.08    125.81 o   0.45761
  13  10   0      394.89      495.47     64.50 o   0.48790
  14  10   0       89.57      106.56     37.60 o   0.51864
  15  10   0       72.47       74.79     34.18 o   0.54974
  16  10   0      329.01      318.45     49.01 o   0.58115
   1  11   0       25.10       75.23     25.98 o   0.23428
   2  11   0     5933.40     6471.49    103.12 o   0.24150
   3  11   0     1144.34     1319.23     25.61 o   0.25308
   4  11   0      738.65      932.93     37.84 o   0.26846
   5  11   0      324.57      250.66     22.39 o   0.28703
   6  11   0     1140.75     1186.48     50.21 o   0.30820
   7  11   0     3273.05     3697.35     86.08 o   0.33149
   8  11   0     3020.60     2818.08     63.50 o   0.35647
   9  11   0     1218.76     1300.20     43.90 o   0.38281
 -10 -11   0      296.33      269.47     60.67 o   0.41026
 -11 -11   0     1406.55     1376.18     97.69 o   0.43861
  12  11   0      307.31      273.39     48.57 o   0.46769
  13  11   0      362.37      378.94     50.96 o   0.49737
  14  11   0     1076.81     1128.21     77.79 o   0.52755
  15  11   0     2137.48     2055.90    103.65 o   0.55816
  16  11   0      877.98      967.86     75.60 o   0.58912
   0  12   0     3076.44     3017.75     96.54 o   0.25289
   1  12   0     1490.05     1488.67     55.56 o   0.25515
  -2 -12   0     1249.54     1470.86     64.07 o   0.26180
   3  12   0      566.29      358.17     33.88 o   0.27252
   4  12   0     8736.37     7857.11     94.78 o   0.28686
   5  12   0     3022.32     2763.40     59.29 o   0.30430
   6  12   0       78.74       77.11     26.19 o   0.32435
   7  12   0     3086.51     2878.97     79.11 o   0.34655
   8  12   0     1318.88     1203.64     53.38 o   0.37052
  -9 -12   0      412.36      440.41     40.95 o   0.39593
 -10 -12   0     2286.51     2254.01    116.87 o   0.42253
 -11 -12   0     1935.41     1836.01    114.36 o   0.45010
  12  12   0       32.11       23.92     37.55 o   0.47848
  13  12   0     3791.23     3719.52    151.99 o   0.50753
  14  12   0      770.38      720.52     64.51 o   0.53715
  15  12   0      211.93      188.39     43.49 o   0.56723
  16  12   0      133.51      114.60     38.13 o   0.59772
   1  13   0     4904.57     4649.98     83.25 o   0.27605
  -2 -13   0     2212.96     1866.41     77.89 o   0.28221
   3  13   0     7054.20     7382.18    124.95 o   0.29218
   4  13   0      566.14      507.74     24.25 o   0.30560
   5  13   0     2563.18     2163.11     58.27 o   0.32203
   6  13   0      181.53      493.35     70.57 o   0.34104
   7  13   0     6712.54     6403.37    172.17 o   0.36222
   8  13   0     1870.78     1820.06     66.20 o   0.38521
  -9 -13   0      347.57      481.21     40.51 o   0.40971
 -10 -13   0      383.26      419.73     66.37 o   0.43547
 -11 -13   0     4540.93     4426.08    167.71 o   0.46227
 -12 -13   0     1500.41     1491.26    107.42 o   0.48995
  13  13   0      594.32      583.53     59.68 o   0.51836
  14  13   0      603.20      530.82     55.87 o   0.54738
  15  13   0       99.56       63.33     35.62 o   0.57694
   0  14   0      342.04      364.37     40.94 o   0.29504
   1  14   0      640.37      630.87     35.70 o   0.29698
   2  14   0     1169.29     1114.24     50.91 o   0.30271
   3  14   0    14367.54    13359.05    171.56 o   0.31203
   4  14   0      374.62      359.91     33.99 o   0.32463
   5  14   0      640.23      600.44     61.55 o   0.34014
   6  14   0     1286.48     1306.31     86.73 o   0.35819
   7  14   0       43.72      106.09     30.77 o   0.37841
   8  14   0      376.56      441.30     39.36 o   0.40047
  -9 -14   0     6363.62     6507.99    185.68 o   0.42410
 -10 -14   0     1858.58     2000.46    112.33 o   0.44903
 -11 -14   0      856.29      877.00     85.50 o   0.47507
 -12 -14   0        8.57       23.01     50.65 o   0.50204
  13  14   0       86.33       72.21     35.22 o   0.52980
  14  14   0        4.31        6.62     36.18 o   0.55823
  15  14   0     1119.52     1080.34     77.71 o   0.58724
   1  15   0     6612.42     6920.83    107.17 o   0.31792
   2  15   0      108.59       95.48     22.34 o   0.32328
   3  15   0     1812.64     1948.48     69.96 o   0.33203
   4  15   0      804.71      739.25     22.11 o   0.34389
   5  15   0     5325.76     5429.63    154.90 o   0.35857
   6  15   0      140.93      145.81     50.02 o   0.37574
   7  15   0     2164.25     2251.94     78.56 o   0.39506
   8  15   0      581.48      546.64     45.49 o   0.41624
  -9 -15   0       85.14      362.41     68.80 o   0.43902
 -10 -15   0     1283.84     1290.54     95.57 o   0.46315
 -11 -15   0     1925.54     2001.06    115.20 o   0.48843
 -12 -15   0       20.90       35.33     52.28 o   0.51470
 -13 -15   0     1785.86     1584.63    115.09 o   0.54182
  14  15   0      229.36      209.94     41.80 o   0.56965
  15  15   0       21.63        1.45     32.05 o   0.59810
   0  16   0     1457.13     1520.77     74.88 o   0.33719
   1  16   0     3150.16     3166.49     78.60 o   0.33888
   2  16   0     4249.95     3838.87     84.27 o   0.34392
   3  16   0     1463.05     1482.92     64.76 o   0.35215
   4  16   0     1681.04     1684.13     69.39 o   0.36336
   5  16   0     4357.42     4339.65    142.17 o   0.37728
   6  16   0     4145.63     4126.80    144.08 o   0.39363
   7  16   0       94.62      181.49     33.01 o   0.41212
   8  16   0     1681.19     1728.91     73.58 o   0.43247
   9  16   0     1347.99     1534.63     83.96 o   0.45443
 -10 -16   0       33.24      166.43     63.69 o   0.47778
 -11 -16   0      289.40      317.31     62.24 o   0.50233
 -12 -16   0       73.00       99.14     58.50 o   0.52791
 -13 -16   0      239.45      366.81     68.33 o   0.55438
  14  16   0      460.18      400.86     51.52 o   0.58161
   1  17   0      115.61       79.61     21.87 o   0.35986
   2  17   0     2522.28     2313.67     70.24 o   0.36460
   3  17   0     1297.01     1120.24     48.85 o   0.37238
   4  17   0     4781.66     4464.01    111.91 o   0.38300
   5  17   0     1253.62     1209.02     80.88 o   0.39623
   6  17   0      762.92      864.57     82.10 o   0.41183
   7  17   0      243.19      224.16     54.64 o   0.42953
   8  17   0     1718.59     2146.23    121.05 o   0.44909
   9  17   0     1367.28     1398.42     82.65 o   0.47028
 -10 -17   0     2395.26     2394.11    128.46 o   0.49288
 -11 -17   0      823.86      875.86     90.13 o   0.51671
 -12 -17   0      242.73      345.01     67.22 o   0.54161
 -13 -17   0       49.46      111.60     52.02 o   0.56744
  14  17   0      155.27      113.25     35.33 o   0.59407
   0  18   0     4000.80     3725.68    124.21 o   0.37934
   1  18   0      932.17      902.00     45.60 o   0.38085
   2  18   0      192.42      164.61     25.71 o   0.38533
   3  18   0      449.60      451.08     40.35 o   0.39270
   4  18   0     1039.43     1025.44     59.27 o   0.40278
   5  18   0      224.46      167.28     48.01 o   0.41538
   6  18   0     3921.61     3755.96    146.60 o   0.43029
   7  18   0      310.94      280.87     56.65 o   0.44726
   8  18   0      608.25      643.39     74.44 o   0.46608
   9  18   0      134.91      306.58     52.00 o   0.48652
 -10 -18   0      473.52      534.46     76.15 o   0.50840
 -11 -18   0       53.80       92.33     46.39 o   0.53154
 -12 -18   0     1019.15     1071.91    104.26 o   0.55578
 -13 -18   0       38.72       35.96     43.90 o   0.58098
   1  19   0      749.67      721.95     44.39 o   0.40184
   2  19   0       79.13       92.39     26.15 o   0.40610
   3  19   0       10.83       84.58     32.59 o   0.41309
   4  19   0     2882.13     2680.59     79.81 o   0.42269
   5  19   0     4642.51     4223.41    154.82 o   0.43471
   6  19   0      547.32      469.39     62.60 o   0.44897
   7  19   0        3.55       32.44     52.09 o   0.46527
   8  19   0      131.33      185.32     43.93 o   0.48338
   9  19   0      388.79      435.13     55.21 o   0.50313
 -10 -19   0     1384.28     1521.53    107.56 o   0.52432
 -11 -19   0      147.88      172.00     55.32 o   0.54678
 -12 -19   0       78.47      118.20     49.34 o   0.57037
 -13 -19   0        3.96       70.52     49.38 o   0.59495
   0  20   0     4122.86     3983.90    137.07 o   0.42149
   1  20   0        2.85       30.55     26.67 o   0.42284
   2  20   0      956.27      981.37     51.88 o   0.42689
   3  20   0      298.02      239.20     34.66 o   0.43355
   4  20   0     3590.00     3587.12     93.86 o   0.44270
   5  20   0     1231.41     1361.63     93.72 o   0.45420
   6  20   0     3054.91     3037.20    136.42 o   0.46787
   7  20   0      400.44      439.66     65.90 o   0.48352
   8  20   0      232.19      294.13     48.47 o   0.50098
   9  20   0      483.39      644.37     63.43 o   0.52006
 -10 -20   0      556.24      517.88     70.46 o   0.54058
 -11 -20   0      926.07      941.03     95.22 o   0.56240
 -12 -20   0      811.85      842.15     87.46 o   0.58536
   1  21   0      271.77      217.09     29.06 o   0.44385
   2  21   0     1725.88     1634.71     65.43 o   0.44771
   3  21   0     2225.65     2273.98     76.30 o   0.45406
   4  21   0       69.36       17.75     27.61 o   0.46281
   5  21   0      999.68     1039.56     66.78 o   0.47382
   6  21   0       67.28      123.09     54.85 o   0.48694
   7  21   0      393.72      293.25     56.27 o   0.50200
   8  21   0      219.80      266.94     48.37 o   0.51884
   9  21   0      255.33      236.67     44.44 o   0.53728
 -10 -21   0       21.21       65.07     46.20 o   0.55717
 -11 -21   0      817.87      898.13     87.57 o   0.57836
 -12 -21   0       95.47       64.33     46.58 o   0.60071
   0  22   0      364.57      445.55     57.77 o   0.46364
   1  22   0       55.54       21.72     26.85 o   0.46487
   2  22   0     1358.74     1378.31     63.69 o   0.46855
   3  22   0     4759.02     4721.49    112.00 o   0.47463
   4  22   0     3497.56     3364.31     96.23 o   0.48300
   5  22   0       93.12      106.97     32.98 o   0.49356
   6  22   0      168.56      103.04     33.10 o   0.50617
   7  22   0      488.99      427.54     51.36 o   0.52067
   8  22   0      352.31      292.41     46.28 o   0.53692
   9  22   0      219.14      274.79     48.52 o   0.55477
 -10 -22   0      215.58      150.74     45.38 o   0.57405
 -11 -22   0       26.81       43.41     42.48 o   0.59464
   1  23   0     2921.45     3024.87     92.76 o   0.48589
   2  23   0       89.28       90.23     26.52 o   0.48942
   3  23   0       62.32       48.74     26.87 o   0.49523
   4  23   0        3.12       12.41     27.52 o   0.50327
   5  23   0     1201.12     1208.47     75.30 o   0.51341
   6  23   0     1022.92      961.19     68.13 o   0.52554
   7  23   0      955.59      872.72     57.19 o   0.53952
   8  23   0      545.72      529.01     56.81 o   0.55522
   9  23   0      112.91       74.28     33.31 o   0.57250
  10  23   0      340.46      367.44     53.98 o   0.59120
   0  24   0      333.07      283.01     46.33 o   0.50578
   1  24   0      494.25      453.32     40.47 o   0.50692
   2  24   0      161.89      154.12     27.29 o   0.51030
   3  24   0     2058.68     1959.03     76.70 o   0.51588
   4  24   0       14.63       13.29     24.88 o   0.52359
   5  24   0      153.06      138.56     34.88 o   0.53335
   6  24   0       40.41       61.39     29.04 o   0.54504
   7  24   0      970.60      809.31     55.82 o   0.55853
   8  24   0        4.84       50.30     39.13 o   0.57371
   9  24   0      506.90      450.49     55.30 o   0.59045
   1  25   0        5.24        7.16     25.89 o   0.52795
   2  25   0      591.26      524.50     43.26 o   0.53119
   3  25   0     1046.93     1084.77     60.44 o   0.53656
   4  25   0       20.91       16.35     25.09 o   0.54398
   5  25   0      884.52      889.08     67.76 o   0.55338
   6  25   0       25.00       59.57     26.90 o   0.56465
   7  25   0       60.89       44.71     27.13 o   0.57769
   8  25   0        2.10       37.18     36.99 o   0.59238
   0  26   0      106.38       79.14     41.97 o   0.54793
   1  26   0      399.04      345.63     38.37 o   0.54898
   2  26   0      295.14      218.44     31.61 o   0.55210
   3  26   0        7.02       30.69     24.05 o   0.55726
   4  26   0     1585.56     1470.64     71.25 o   0.56441
   5  26   0      698.34      746.39     63.34 o   0.57348
   6  26   0      147.22      156.20     35.68 o   0.58436
   7  26   0       19.45       84.27     49.87 o   0.59697
   1  27   0        0.98        0.00     24.73 o   0.57001
   2  27   0     1003.38      883.51     56.67 o   0.57302
   3  27   0      333.58      299.15     36.65 o   0.57800
   4  27   0      344.25      391.87     40.39 o   0.58490
   5  27   0        9.49       22.02     32.33 o   0.59365
   0  28   0       29.76       12.88     36.69 o   0.59008
   1  28   0       11.21        7.87     26.15 o   0.59105
   2  28   0       12.56        8.53     23.16 o   0.59395
   3  28   0      158.95      118.79     27.90 o   0.59876
 -17   0   1       36.06       23.90     42.29 o   0.57595
 -15   0   1     4003.17     3915.06    153.84 o   0.50834
 -13   0   1      235.93      150.03     40.11 o   0.44076
 -11   0   1        2.64       70.22     39.20 o   0.37321
  -9   0   1     4028.03     3672.76    114.21 o   0.30574
  -7   0   1     9992.95    10222.27    159.78 o   0.23840
  -5   0   1      570.79      225.38     39.94 o   0.17134
  -3   0   1     5950.42     8957.91     91.30 o   0.10511
   3   0   1    19756.38     5540.58     66.31 o   0.10541
   5   0   1     2657.12     5054.19     95.79 o   0.17165
   7   0   1     1674.06     1407.87     73.96 o   0.23872
   9   0   1     5077.54     5940.77    143.88 o   0.30606
  11   0   1      340.85      285.08     49.42 o   0.37353
  13   0   1      283.43      214.10     50.59 o   0.44107
  15   0   1      583.65      561.70     68.47 o   0.50865
  17   0   1        7.02       48.79     43.20 o   0.57626
 -17   1   1       42.28       43.24     24.72 o   0.57633
 -16   1   1      202.58      194.08     34.99 o   0.54255
 -15   1   1       13.71       56.33     29.69 o   0.50877
 -14   1   1        1.52       36.33     32.73 o   0.47501
 -13   1   1       30.12       24.46     29.43 o   0.44126
 -12   1   1      126.54       67.14     29.11 o   0.40752
 -11   1   1     6963.31     6347.67    115.94 o   0.37381
 -10   1   1       36.26       59.41     25.73 o   0.34012
  -9   1   1       75.76       93.94     27.58 o   0.30647
  -8   1   1     5057.56     4807.79     86.52 o   0.27287
  -7   1   1    12318.37    12133.27    123.61 o   0.23933
  -6   1   1       91.87      163.32     27.67 o   0.20590
  -5   1   1    17575.42    16364.67    163.75 o   0.17264
  -4   1   1     7719.58     6880.21     97.58 o   0.13965
  -3   1   1     4989.76    10298.06     67.98 o   0.10720
  -2   1   1     3801.61     3925.75     30.82 o   0.07598
  -2  -1  -1     2098.45     3801.46     38.20 o   0.07626
  -3  -1  -1       76.48      478.28     16.28 o   0.10750
   4   1   1    18041.45    19527.08    119.77 o   0.13995
   5   1   1      339.39       99.75     17.25 o   0.17294
   6   1   1     3604.96     3657.41     66.11 o   0.20621
   7   1   1      866.39      379.83     34.94 o   0.23964
   8   1   1      345.48      290.98     32.00 o   0.27318
   9   1   1       55.06       54.83     26.07 o   0.30678
  10   1   1      106.69       56.33     25.70 o   0.34043
  11   1   1      510.85      491.92     42.48 o   0.37412
  12   1   1     1102.83     1059.66     56.65 o   0.40784
  13   1   1       61.15       83.86     30.34 o   0.44157
  14   1   1      235.66      199.20     34.63 o   0.47532
  15   1   1      455.81      410.82     44.47 o   0.50909
 -16  -1  -1      534.28      428.85     48.75 o   0.54286
  17   1   1     1355.63     1327.12     73.11 o   0.57665
 -17   2   1       78.17       84.36     30.88 o   0.57749
 -16   2   1       13.73       16.86     25.73 o   0.54378
 -15   2   1      301.23      217.05     33.45 o   0.51008
 -14   2   1      202.39      163.39     30.42 o   0.47641
 -13   2   1     1317.12     1221.26     61.00 o   0.44277
 -12   2   1     1438.15     1474.77     63.07 o   0.40916
 -11   2   1      105.68      188.82     29.59 o   0.37559
 -10   2   1      381.26      338.47     33.08 o   0.34207
  -9   2   1      480.87      394.82     34.36 o   0.30864
  -8   2   1     1714.87     2037.73     58.70 o   0.27530
  -7   2   1    13006.84    12146.53    173.75 o   0.24210
  -6   2   1     4322.97     4629.99     80.87 o   0.20911
  -5   2   1    12775.77    10009.83    104.45 o   0.17645
  -4   2   1     2442.37     3292.86     45.38 o   0.14434
  -3   2   1    18743.51    14463.91     81.75 o   0.11324
  -2   2   1     2845.80     1324.62     22.58 o   0.08430
   2   2   1      292.64      417.82     10.26 o   0.08455
   3   2   1    35071.50    50123.20    133.67 o   0.11353
   4   2   1    23340.70    21968.72    102.18 o   0.14463
   5   2   1     3779.55     2515.38     37.61 o   0.17675
   6   2   1      389.71      394.26     19.72 o   0.20942
   7   2   1       80.52       88.27     29.57 o   0.24241
   8   2   1      858.90      761.17     41.37 o   0.27561
   9   2   1        8.05       23.12     24.50 o   0.30895
  10   2   1     4072.37     3820.57     87.29 o   0.34239
  11   2   1     1401.40     1479.59     59.80 o   0.37590
  12   2   1      323.77      325.26     43.89 o   0.40947
  13   2   1      738.11      727.05     50.48 o   0.44308
  14   2   1       50.83       43.70     30.15 o   0.47672
  15   2   1     1856.31     1759.08     77.95 o   0.51039
  16   2   1      307.55      317.77     41.06 o   0.54409
  17   2   1      265.98      237.70     37.15 o   0.57780
  17  -3  -1      749.69      691.28     65.34 o   0.57941
 -16   3   1      396.33      416.80     43.97 o   0.54581
 -15   3   1      585.50      476.86     43.91 o   0.51225
 -14   3   1      997.67      918.12     55.43 o   0.47874
 -13   3   1       20.58       56.85     31.37 o   0.44527
 -12   3   1      373.12      431.52     41.65 o   0.41186
 -11   3   1     3310.38     3009.06     81.82 o   0.37853
 -10   3   1      647.68      559.28     37.54 o   0.34531
   9  -3  -1     1433.25     1555.78     65.18 o   0.31221
  -8   3   1      112.83      114.48     25.38 o   0.27930
  -7   3   1       32.30       36.36     26.45 o   0.24664
  -6   3   1       83.94       87.04     26.03 o   0.21436
  -5   3   1       48.54       36.95     17.85 o   0.18264
  -4   3   1     1382.59     1439.88     29.73 o   0.15184
   3  -3  -1     2785.75     3827.44     49.85 o   0.12266
  -2   3   1     1741.76     2080.97     28.56 o   0.09657
  -1   3   1      134.78      250.03      8.40 o   0.07681
   1   3   1    27306.49    21692.71     73.56 o   0.07695
   2   3   1     1399.39     3062.43     23.99 o   0.09679
  -3  -3  -1      943.84     1514.90     29.47 o   0.12292
   4   3   1      679.06      297.73     13.31 o   0.15212
   5   3   1    12885.96    15491.48     97.52 o   0.18293
   6   3   1     6873.41     7532.61     70.79 o   0.21465
   7   3   1    17509.86    16977.13    115.08 o   0.24695
   8   3   1     5424.76     5130.03    102.72 o   0.27961
   9   3   1     2034.64     2077.73     63.20 o   0.31252
  10   3   1     1984.93     1898.12     64.54 o   0.34561
  11   3   1      103.02      104.76     31.39 o   0.37884
 -12  -3  -1      169.36      123.71     36.18 o   0.41217
  13   3   1      222.92      250.70     37.47 o   0.44558
  14   3   1     2274.15     2174.72     82.36 o   0.47905
  15   3   1      476.02      503.92     45.47 o   0.51257
  16   3   1      459.23      369.52     43.00 o   0.54613
  17   3   1      117.26       87.87     30.73 o   0.57972
  17  -4  -1       33.85       46.62     33.48 o   0.58208
 -16   4   1      374.78      391.36     41.89 o   0.54865
 -15   4   1      276.09      212.99     37.18 o   0.51528
 -14   4   1        8.75       42.32     29.88 o   0.48197
 -13   4   1      569.64      634.82     47.33 o   0.44874
 -12   4   1      242.89      205.73     32.74 o   0.41562
 -11   4   1      659.04      654.94     44.34 o   0.38262
 -10   4   1     2455.99     2380.08     69.46 o   0.34978
  -9   4   1      240.25      195.64     27.41 o   0.31715
  -8   4   1     9148.35     9286.88    128.47 o   0.28481
  -7   4   1      174.19      173.24     28.70 o   0.25287
  -6   4   1    15484.85    13627.53    168.72 o   0.22149
  -5   4   1      140.47       73.67     14.40 o   0.19096
  -4   4   1      486.67      278.15     14.06 o   0.16175
  -3   4   1     6267.17     5868.12     52.05 o   0.13474
  -2   4   1     3014.29     3455.50     67.36 o   0.11152
  -1   4   1    11304.02    10804.71     56.71 o   0.09492
   0  -4  -1      161.54      104.82      8.31 o   0.08873
   1   4   1      189.88      415.72     12.74 o   0.09503
   2   4   1    10975.51    10348.95     48.87 o   0.11171
  -3  -4  -1      149.67       45.71      5.97 o   0.13497
   4   4   1     1714.67     1864.73     29.58 o   0.16201
  -5  -4  -1     5132.41     4793.67     78.61 o   0.19124
  -6  -4  -1    19778.06    19482.65    172.54 o   0.22178
   7   4   1     2532.12     2721.70     48.47 o   0.25316
   8   4   1      223.83      140.27     27.89 o   0.28511
   9   4   1        0.64        3.92     21.94 o   0.31745
  10   4   1     2647.90     2458.38     73.10 o   0.35008
  11   4   1     1730.57     1656.38     64.54 o   0.38292
  12   4   1     7345.88     6917.64    130.79 o   0.41592
  13   4   1      374.26      309.35     37.21 o   0.44905
  14   4   1      152.00      178.22     36.81 o   0.48228
  15   4   1       60.48       75.75     28.39 o   0.51559
  16   4   1        2.19       13.29     28.98 o   0.54896
  17   4   1      508.44      426.02     44.71 o   0.58239
  17  -5  -1      378.16      470.49     56.73 o   0.58551
  16  -5  -1     1198.02     1149.45     78.07 o   0.55229
 -15   5   1      125.31       65.28     28.04 o   0.51914
 -14   5   1      359.05      287.01     40.65 o   0.48610
 -13   5   1     1331.71     1284.22     61.63 o   0.45318
 -12   5   1      453.67      488.59     40.38 o   0.42040
 -11   5   1      422.23      357.72     34.94 o   0.38780
 -10   5   1     9328.68     8535.96    146.99 o   0.35545
  -9   5   1     1081.89     1059.34     51.58 o   0.32339
  -8   5   1        9.19       20.69     25.58 o   0.29175
  -7   5   1    16922.86    17598.29    197.95 o   0.26065
  -6   5   1     4376.06     4034.50     69.15 o   0.23034
  -5   5   1     4774.77     4798.84     66.48 o   0.20115
  -4   5   1    37987.77    37274.16    161.63 o   0.17367
   3  -5  -1       18.27       34.96     17.27 o   0.14883
   2  -5  -1     5425.43     4472.88     61.27 o   0.12819
   1  -5  -1    12864.25    12077.42     79.31 o   0.11404
   0  -5  -1     2425.73     2362.44     31.53 o   0.10895
   1   5   1     2095.84     1667.99     37.17 o   0.11414
  -2  -5  -1      569.63      559.34     14.69 o   0.12836
   3   5   1    24132.38    24776.95     90.53 o   0.14905
   4   5   1     7758.16     7875.65     62.85 o   0.17391
   5   5   1       93.07      108.57     12.34 o   0.20142
  -6  -5  -1     1711.31     1336.34     54.60 o   0.23061
  -7  -5  -1      500.23      386.73     38.41 o   0.26094
   8   5   1    19815.13    18588.85    170.96 o   0.29204
   9   5   1      666.61      616.07     38.15 o   0.32369
 -10  -5  -1     6133.39     5976.96    127.34 o   0.35575
  11   5   1     1192.82     1018.66     52.00 o   0.38811
  12   5   1        8.28        1.56     28.93 o   0.42070
  13   5   1      152.38       92.71     29.18 o   0.45348
  14   5   1     1137.13     1200.17     64.17 o   0.48641
  15   5   1     1089.30      938.30     59.95 o   0.51945
  16   5   1      728.86      599.21     50.64 o   0.55259
  17   5   1        7.34       22.50     32.84 o   0.58582
  17  -6  -1        0.07       43.85     37.42 o   0.58966
  16  -6  -1     1297.06     1222.58     80.85 o   0.55669
  15  -6  -1     1284.89     1172.37     77.48 o   0.52383
 -14   6   1      710.53      679.04     50.21 o   0.49110
 -13   6   1       17.37       40.97     26.72 o   0.45853
 -12   6   1     1674.78     1751.68     66.59 o   0.42617
 -11   6   1     1107.32     1099.92     51.78 o   0.39405
 -10   6   1      721.67      703.64     47.21 o   0.36225
  -9   6   1     1090.75     1024.40     49.66 o   0.33086
  -8   6   1     1255.68     1044.13     45.85 o   0.30000
  -7   6   1      951.71     1054.03     40.12 o   0.26986
  -6   6   1     3045.80     2921.14     59.00 o   0.24071
  -5   6   1     2013.85     2085.29     46.19 o   0.21295
  -4   6   1      209.22      219.59     14.16 o   0.18721
  -3   6   1       36.13       39.38     25.72 o   0.16443
   2  -6  -1        3.28       68.13     15.05 o   0.14601
  -1   6   1     3484.52     3794.47     74.83 o   0.13376
   0  -6  -1     4912.68     5621.11     83.04 o   0.12945
   1   6   1     2376.02     2574.79     61.82 o   0.13384
  -2  -6  -1        8.78       28.81      7.26 o   0.14615
   3   6   1        6.82       15.22      5.41 o   0.16462
   4   6   1      209.27      340.46     14.23 o   0.18743
   5   6   1     1480.01     1414.03     26.13 o   0.21320
   6   6   1     5798.83     6115.06     68.01 o   0.24097
  -7  -6  -1     7673.11     7782.84    118.55 o   0.27014
  -8  -6  -1     6636.31     6785.21    118.90 o   0.30028
   9   6   1     1511.44     1463.60     52.65 o   0.33115
  10   6   1       92.35       61.26     23.21 o   0.36255
  11   6   1      651.64      583.25     40.74 o   0.39435
  12   6   1     1662.05     1657.09     74.88 o   0.42647
 -13  -6  -1      197.90       72.61     28.91 o   0.45884
  14   6   1     1768.11     1740.47     74.43 o   0.49140
  15   6   1      376.06      294.39     38.39 o   0.52413
  16   6   1      786.48      791.91     65.90 o   0.55700
  17   6   1      919.54      981.42     76.24 o   0.58997
  17  -7  -1     1705.97     1492.81    111.79 o   0.59454
  16  -7  -1      423.31      409.93     53.09 o   0.56185
  15  -7  -1      100.31      118.51     39.59 o   0.52931
  14  -7  -1      431.65      477.76     55.02 o   0.49694
 -13   7   1       15.05       18.39     28.23 o   0.46479
 -12   7   1       76.38       65.63     24.81 o   0.43289
 -11   7   1      837.57      835.44     48.28 o   0.40131
 -10   7   1     1263.92     1220.94     51.48 o   0.37014
  -9   7   1      654.04      731.85     43.28 o   0.33947
  -8   7   1     6308.45     5629.09    120.67 o   0.30947
  -7   7   1       54.01       26.19     14.86 o   0.28035
  -6   7   1     4637.12     4777.18     74.00 o   0.25242
  -5   7   1     3631.47     3439.78     67.33 o   0.22610
  -4   7   1     2015.28     1864.63     27.51 o   0.20204
  -3   7   1      500.90      525.35     42.89 o   0.18114
   2  -7  -1    35042.00    33647.39    187.86 o   0.16460
   1  -7  -1     6748.98     6279.60     81.31 o   0.15383
   0  -7  -1    10287.19    10320.96     99.85 o   0.15010
   1   7   1    12414.29    11219.96     91.45 o   0.15390
   2   7   1       27.07      142.41     10.90 o   0.16473
   3   7   1    14507.86    15204.89     95.97 o   0.18131
   4   7   1    13822.38    13983.42     96.53 o   0.20225
  -5  -7  -1      200.20      166.37     12.09 o   0.22634
   6   7   1      642.51      783.15     21.57 o   0.25267
  -7  -7  -1      434.35      259.47     20.16 o   0.28062
  -8  -7  -1      582.57      643.72     42.41 o   0.30975
   9   7   1      114.97       94.90     23.63 o   0.33976
  10   7   1     4001.22     3844.63     87.94 o   0.37042
  11   7   1       84.74       54.68     23.53 o   0.40160
  12   7   1      438.21      346.34     35.88 o   0.43318
  13   7   1      342.93      315.48     36.19 o   0.46509
  14   7   1      165.82      172.77     30.58 o   0.49724
  15   7   1       77.03       86.99     39.44 o   0.52961
  16   7   1       58.42      102.72     40.67 o   0.56216
  17   7   1        3.42       61.28     36.28 o   0.59484
  17  -8  -1      201.84      130.36     40.70 o   0.60012
  16  -8  -1       32.11       56.75     36.29 o   0.56775
 -15   8   1     2700.74     2773.07    134.86 o   0.53557
  14  -8  -1      132.93      186.15     44.69 o   0.50360
  13  -8  -1      194.19      223.96     44.44 o   0.47190
 -12   8   1      357.81      371.50     36.11 o   0.44052
 -11   8   1      544.42      485.93     40.49 o   0.40953
 -10   8   1      136.08      132.51     23.46 o   0.37903
  -9   8   1      880.50      845.81     51.89 o   0.34915
  -8   8   1      152.64      120.69     17.84 o   0.32006
  -7   8   1       43.33       13.92     13.63 o   0.29199
  -6   8   1     7984.93     7682.30     91.03 o   0.26528
  -5   8   1     6518.41     7144.04     73.56 o   0.24038
  -4   8   1     4814.46     4627.19     58.66 o   0.21790
   3  -8  -1     3322.16     3350.90     66.40 o   0.19868
   2  -8  -1     5214.54     5250.83     79.64 o   0.18372
   1  -8  -1     1354.81     1308.21     40.17 o   0.17415
   0  -8  -1     1231.80     1516.17     42.24 o   0.17086
   1   8   1      253.06      249.82     17.36 o   0.17421
   2   8   1     3285.58     3356.47     65.20 o   0.18384
   3   8   1    11667.33    11826.30     80.07 o   0.19884
   4   8   1     6593.98     6785.10    133.58 o   0.21810
   5   8   1     3596.83     3432.20     40.73 o   0.24060
   6   8   1      218.22      396.94     16.50 o   0.26553
   7   8   1     3358.42     3609.59     57.04 o   0.29225
  -8  -8  -1     1107.35     1041.64     50.37 o   0.32032
  -9  -8  -1     4605.69     4259.65    100.52 o   0.34942
  10   8   1       55.41       79.70     25.65 o   0.37931
  11   8   1       25.71       44.82     23.71 o   0.40981
  12   8   1        3.32       15.01     25.43 o   0.44081
  13   8   1     2125.01     1872.32     73.05 o   0.47219
  14   8   1     1229.53     1291.04     80.62 o   0.50390
  15   8   1      825.59      732.80     64.53 o   0.53586
  16   8   1      914.16     1027.90     78.63 o   0.56805
  17   8   1      121.59      173.88     42.81 o   0.60042
  16  -9  -1      180.93      127.30     35.95 o   0.57436
  15  -9  -1       45.44       81.09     38.08 o   0.54257
  14  -9  -1      280.21      332.17     50.73 o   0.51104
 -13   9   1      660.54      906.74     81.49 o   0.47983
 -12   9   1      321.22      224.95     51.15 o   0.44901
 -11   9   1      228.01      223.65     28.86 o   0.41865
 -10   9   1      299.78      313.64     35.50 o   0.38886
  -9   9   1     2551.83     2446.46     64.91 o   0.35980
  -8   9   1     4547.07     4593.35     82.49 o   0.33164
  -7   9   1     4177.52     3964.24     70.40 o   0.30465
  -6   9   1    15863.52    15932.22    118.55 o   0.27915
   5  -9  -1     1744.15     1864.65     58.31 o   0.25560
  -4   9   1     3469.24     3663.05    106.91 o   0.23459
   3  -9  -1     6137.27     5817.22     93.05 o   0.21685
   2  -9  -1       47.38       24.87     19.91 o   0.20323
   1  -9  -1     8261.40     7637.23    100.27 o   0.19462
   0   9   1      205.54      295.06     25.27 o   0.19168
   1   9   1     3348.34     3069.14     55.43 o   0.19468
   2   9   1      933.98      949.68     40.28 o   0.20334
  -3  -9  -1     1312.36     1238.58     26.10 o   0.21699
   4   9   1     2518.39     2255.15     81.05 o   0.23477
   5   9   1     1447.30      992.73     66.05 o   0.25581
   6   9   1     3295.47     3585.56     42.17 o   0.27938
   7   9   1     4318.03     4005.16     47.75 o   0.30489
  -8  -9  -1       39.59       30.76     12.43 o   0.33190
   9   9   1     2500.70     2220.92     86.23 o   0.36006
 -10  -9  -1       53.08       67.07     23.36 o   0.38913
  11   9   1     1070.59      995.95     50.53 o   0.41892
  12   9   1      395.05      388.40     36.57 o   0.44929
  13   9   1     1005.18      981.45     69.47 o   0.48012
  14   9   1        0.85        2.71     36.90 o   0.51133
  15   9   1        0.78        9.59     36.72 o   0.54286
  16   9   1        3.01       45.28     36.29 o   0.57466
  16 -10  -1      113.12       78.21     36.76 o   0.58166
  15 -10  -1     1223.80      993.96     73.67 o   0.55029
  14 -10  -1        3.99       41.35     36.53 o   0.51923
  13 -10  -1      130.38      128.37     38.44 o   0.48855
  12 -10  -1       23.51       33.61     37.02 o   0.45831
 -11  10   1      238.15      199.78     46.19 o   0.42860
 -10  10   1       53.80       25.65     18.00 o   0.39956
  -9  10   1     2142.19     2321.44     61.80 o   0.37134
  -8  10   1        0.22        5.03     13.50 o   0.34413
  -7  10   1      534.89      414.65     24.37 o   0.31820
   6 -10  -1      341.14      322.75     40.24 o   0.29388
   5 -10  -1      736.81      866.83     28.20 o   0.27161
  -4  10   1      292.19      430.30     62.12 o   0.25193
   3 -10  -1     7429.08     7046.40     63.08 o   0.23550
   2 -10  -1       24.41        0.00     28.51 o   0.22303
   1 -10  -1       40.21       56.66     21.22 o   0.21521
   0  10   1        7.77       51.09     20.30 o   0.21256
   1  10   1     7958.12     7510.08     90.45 o   0.21526
   2  10   1        6.51        1.00     19.87 o   0.22313
   3  10   1       16.88       74.32     11.61 o   0.23564
   4  10   1      219.96      415.00     58.08 o   0.25210
   5  10   1      102.85      146.34     43.31 o   0.27181
   6  10   1        6.80       17.49     19.46 o   0.29410
   7  10   1     1139.35     1164.92     25.79 o   0.31843
  -8 -10  -1      161.72      199.60     20.37 o   0.34438
  -9 -10  -1     1150.09     1175.19     41.19 o   0.37160
 -10 -10  -1       23.55       38.23     21.08 o   0.39983
 -11 -10  -1       11.67       19.44     21.60 o   0.42888
  12  10   1      186.80      131.01     38.85 o   0.45858
  13  10   1      709.03      624.29     59.84 o   0.48883
  14  10   1       94.50       62.77     38.30 o   0.51952
  15  10   1     2241.61     2322.90    130.59 o   0.55058
  16  10   1       13.46       42.09     37.32 o   0.58195
  16 -11  -1       27.06       25.92     34.52 o   0.58962
  15 -11  -1      366.76      345.99     50.24 o   0.55870
  14 -11  -1     1009.48      989.90     70.94 o   0.52814
 -13  11   1       48.05       81.34     41.22 o   0.49800
  12 -11  -1      297.50      332.63     47.97 o   0.46837
  11 -11  -1     1374.74     1447.42     98.84 o   0.43935
  10 -11  -1     1116.19     1239.08     65.61 o   0.41107
  -9  11   1       42.00       45.60     14.78 o   0.38369
  -8  11   1     3212.63     2985.66     64.98 o   0.35742
   7 -11  -1      915.82      967.39     53.22 o   0.33253
   6 -11  -1     2931.32     2896.25     77.82 o   0.30934
  -5  11   1      108.34      140.11     15.09 o   0.28827
   4 -11  -1      304.86      303.81     16.71 o   0.26981
   3 -11  -1     2234.01     2143.72     37.79 o   0.25453
   2 -11  -1     2075.94     2475.39     64.06 o   0.24304
   1 -11  -1     1984.18     2396.91     78.39 o   0.23589
   0  11   1     6824.23     7301.55     94.12 o   0.23347
   1  11   1      290.55      217.07     25.36 o   0.23593
  -2 -11  -1      193.93      214.23     35.05 o   0.24313
   3  11   1        0.95       21.33     11.50 o   0.25466
   4  11   1    16815.75    17100.17    111.45 o   0.26997
   5  11   1      923.03      699.34     60.98 o   0.28845
   6  11   1     4542.17     4559.04     89.13 o   0.30955
  -7 -11  -1      996.22      994.71     74.15 o   0.33275
   8  11   1       21.17        7.50     18.90 o   0.35766
  -9 -11  -1      319.68      346.51     25.04 o   0.38394
 -10 -11  -1     3964.18     3566.51     99.03 o   0.41133
 -11 -11  -1     1492.66     1472.31    100.80 o   0.43962
  12  11   1      370.47      288.70     47.87 o   0.46864
  13  11   1     2571.09     2495.62    105.82 o   0.49828
  14  11   1      267.19      184.41     40.03 o   0.52842
  15  11   1       26.45       36.57     40.82 o   0.55899
  16  11   1     1046.54     1042.99     79.24 o   0.58991
  16 -12  -1      123.41       93.60     36.55 o   0.59822
  15 -12  -1      462.54      419.45     54.30 o   0.56777
  14 -12  -1       34.48       43.65     35.98 o   0.53772
  13 -12  -1      320.21      321.17     47.18 o   0.50815
  12 -12  -1     3506.40     3448.69    116.39 o   0.47915
  11 -12  -1        3.82       80.21     59.74 o   0.45083
  10 -12  -1      943.07      934.94    108.44 o   0.42331
   9 -12  -1       80.81       85.27     30.70 o   0.39678
   8 -12  -1      450.25      501.63     42.45 o   0.37144
   7 -12  -1      137.32       98.28     28.40 o   0.34755
   6 -12  -1      109.59      176.45     30.24 o   0.32543
  -5  12   1        2.11       10.59      7.12 o   0.30547
   4 -12  -1     2513.55     2489.68     71.33 o   0.28812
   3 -12  -1      120.23      120.10     12.11 o   0.27387
   2 -12  -1     6806.87     6791.12    135.46 o   0.26322
   1 -12  -1    12507.96    13449.40    152.01 o   0.25663
   0 -12  -1     8282.46     8560.08    121.50 o   0.25441
   1  12   1     2324.92     2348.01     59.72 o   0.25667
   2  12   1       47.22       96.57     26.01 o   0.26330
   3  12   1      257.70      266.93     18.80 o   0.27398
   4  12   1      384.05      295.77     17.51 o   0.28827
   5  12   1      352.35      259.02     46.33 o   0.30565
   6  12   1     3757.80     3690.10    129.87 o   0.32563
   7  12   1      569.96      504.99     33.39 o   0.34776
   8  12   1      273.00      288.42     26.97 o   0.37167
  -9 -12  -1      210.63      249.48     55.00 o   0.39702
 -10 -12  -1     1185.14     1228.87     91.04 o   0.42356
 -11 -12  -1      620.40      477.42     68.66 o   0.45109
 -12 -12  -1     2193.75     1964.21    123.12 o   0.47942
  13  12   1      113.52      123.33     43.39 o   0.50843
  14  12   1      166.37      193.07     41.32 o   0.53800
  15  12   1        3.11       18.66     32.62 o   0.56805
  16  12   1       13.35       22.55     32.27 o   0.59851
  15 -13  -1       13.95       29.58     35.77 o   0.57746
  14 -13  -1      210.32      187.36     39.88 o   0.54795
  13 -13  -1       22.50       50.36     36.84 o   0.51896
  12 -13  -1     2128.78     2092.85    125.20 o   0.49060
  11 -13  -1      715.42      860.72     84.14 o   0.46298
  10 -13  -1     4223.50     4162.06    216.90 o   0.43623
   9 -13  -1      563.61      533.06     47.78 o   0.41053
   8 -13  -1     2076.64     2028.92     83.19 o   0.38610
   7 -13  -1        1.47       30.98     24.19 o   0.36317
   6 -13  -1      167.89      205.13     33.63 o   0.34207
  -5  13   1     1991.69     2091.40     95.57 o   0.32314
   4 -13  -1     6839.92     7175.94    123.18 o   0.30678
   3 -13  -1      143.70      171.04     32.95 o   0.29344
   2 -13  -1      459.52      536.93     37.58 o   0.28353
   1 -13  -1      478.96      529.79     43.45 o   0.27742
   0  13   1      251.99      222.46     27.58 o   0.27536
   1  13   1        3.34       17.23     23.86 o   0.27746
   2  13   1     6809.13     6405.03     96.23 o   0.28360
   3  13   1      252.80      304.74     19.58 o   0.29355
   4  13   1      505.47      392.26     18.40 o   0.30692
   5  13   1       87.70       86.18     43.90 o   0.32330
   6  13   1     1159.59     1422.27     93.68 o   0.34225
   7  13   1      356.49      358.00     30.32 o   0.36338
   8  13   1     1862.24     1959.50     60.15 o   0.38632
   9  13   1     3536.13     3420.55    111.74 o   0.41077
 -10 -13  -1     3560.06     3530.76    145.45 o   0.43647
 -11 -13  -1        0.87       68.44     50.72 o   0.46323
 -12 -13  -1       68.18      100.03     53.93 o   0.49086
  13  13   1       23.52       14.10     35.90 o   0.51923
  14  13   1     1349.06     1282.92     81.62 o   0.54822
  15  13   1        3.43        0.00     35.69 o   0.57774
  15 -14  -1        0.52        0.00     37.54 o   0.58776
  14 -14  -1      913.96      880.35     70.77 o   0.55878
  13 -14  -1      174.63      204.41     41.76 o   0.53039
  12 -14  -1     1970.45     2103.98    126.24 o   0.50267
  11 -14  -1       56.16       88.34     64.28 o   0.47575
  10 -14  -1      216.04      169.00     62.23 o   0.44976
   9 -14  -1      283.00      325.59     39.92 o   0.42489
   8 -14  -1      592.24      647.78     53.41 o   0.40132
   7 -14  -1       97.57      131.06     33.29 o   0.37932
  -6  14   1     4019.49     3893.47    131.57 o   0.35917
  -5  14   1       29.91      123.10     43.74 o   0.34119
  -4  14   1     1049.66      732.67     27.05 o   0.32574
   3 -14  -1      198.99      208.32     27.64 o   0.31320
   2 -14  -1      203.41      171.31     28.42 o   0.30394
  -1  14   1      177.11      171.14     22.68 o   0.29825
   0  14   1    15812.17    15482.41    152.56 o   0.29634
   1  14   1       63.85       55.40     24.81 o   0.29828
   2  14   1     3230.54     3161.26     71.75 o   0.30401
   3  14   1        2.91       14.10     22.77 o   0.31331
   4  14   1      422.92      391.31     19.45 o   0.32587
   5  14   1      223.40      313.96     52.23 o   0.34134
   6  14   1    16092.55    16489.31    264.65 o   0.35934
   7  14   1      457.17      625.14     39.89 o   0.37952
   8  14   1      445.95      408.15     34.33 o   0.40154
   9  14   1       30.85       83.68     45.55 o   0.42511
 -10 -14  -1       50.71       46.53     50.86 o   0.45000
 -11 -14  -1        6.92       28.88     55.64 o   0.47600
 -12 -14  -1     5309.87     4963.63    184.87 o   0.50293
  13  14   1      175.89      171.94     39.59 o   0.53065
  14  14   1       41.58       49.88     35.66 o   0.55905
  15  14   1      143.77       90.36     34.96 o   0.58803
  15 -15  -1      757.60      805.13     71.51 o   0.59861
  14 -15  -1      690.62      801.36     67.22 o   0.57019
 -13  15   1       20.40        0.00     45.76 o   0.54240
  12 -15  -1       47.71       75.93     62.67 o   0.51533
  11 -15  -1        1.35       82.65     65.69 o   0.48910
  10 -15  -1     7821.42     7723.40    309.29 o   0.46386
   9 -15  -1     1133.83     1068.02     67.21 o   0.43978
   8 -15  -1      676.84      632.64     49.03 o   0.41706
   7 -15  -1      272.73      303.90     37.18 o   0.39594
  -6  15   1      187.51      473.12     64.86 o   0.37667
  -5  15   1      311.45      278.19     48.18 o   0.35957
   4 -15  -1     7030.91     7317.79    133.41 o   0.34494
   3 -15  -1     2545.23     2440.94     94.95 o   0.33313
   2 -15  -1       46.45        0.00     36.05 o   0.32444
  -1  15   1     2193.10     2385.42     63.85 o   0.31911
   0  15   1     4204.40     4359.81     87.23 o   0.31733
   1  15   1    10456.95    10657.38    133.23 o   0.31914
   2  15   1     8559.65     8392.88    119.39 o   0.32450
   3  15   1      260.72      221.94     25.64 o   0.33323
   4  15   1     5682.75     5962.17     72.65 o   0.34507
   5  15   1      112.11       94.63     44.81 o   0.35971
   6  15   1      614.36      613.37     67.54 o   0.37684
   7  15   1     1313.77     1374.27     55.57 o   0.39612
   8  15   1     3076.22     3017.17     81.21 o   0.41727
   9  15   1       13.09       47.96     44.51 o   0.44000
 -10 -15  -1      411.77      382.89     58.69 o   0.46409
 -11 -15  -1      150.30      147.69     51.21 o   0.48934
 -12 -15  -1       11.08       22.20     52.14 o   0.51557
 -13 -15  -1      254.77      197.50     53.07 o   0.54265
  14  15   1      583.85      530.43     58.33 o   0.57045
  15  15   1        7.00       24.47     39.38 o   0.59888
  14 -16  -1      237.54      201.07     41.13 o   0.58214
  13 -16  -1       40.41       47.57     53.69 o   0.55494
  12 -16  -1     2092.38     2196.46    128.98 o   0.52852
  11 -16  -1      638.30      787.31     87.81 o   0.50298
  10 -16  -1     1052.34     1236.56    140.67 o   0.47847
   9 -16  -1      483.91      476.22     94.41 o   0.45517
   8 -16  -1      284.01      412.29     44.16 o   0.43325
   7 -16  -1      306.93      333.70     39.51 o   0.41296
  -6  16   1     1355.62     2351.23    114.35 o   0.39452
  -5  16   1        1.73        0.00     42.56 o   0.37823
   4 -16  -1     2383.08     2273.19     79.71 o   0.36436
   3 -16  -1     1170.54     1023.75     53.32 o   0.35319
  -2  16   1     1436.34     1305.60     52.18 o   0.34500
   1 -16  -1     1273.67     1318.70     57.44 o   0.34000
   0  16   1     7716.65     8063.10    119.98 o   0.33833
   1  16   1     1752.55     1815.07     58.44 o   0.34003
   2  16   1        7.33       42.45     23.17 o   0.34506
   3  16   1        3.90        5.40     21.29 o   0.35328
   4  16   1     2021.70     2157.63     46.06 o   0.36447
   5  16   1     1957.99     1740.40     96.70 o   0.37837
   6  16   1      423.11      449.97     60.18 o   0.39469
   7  16   1     1115.76     1044.38     67.63 o   0.41314
   8  16   1     1841.59     1870.16     89.57 o   0.43345
   9  16   1       69.20      136.66     46.76 o   0.45538
 -10 -16  -1      864.59      852.06     83.52 o   0.47869
 -11 -16  -1      630.34      484.21     66.42 o   0.50321
 -12 -16  -1      839.11      775.89     80.06 o   0.52876
 -13 -16  -1      142.44      112.65     45.14 o   0.55519
  14  16   1       78.02       65.38     36.78 o   0.58240
  14 -17  -1      355.75      391.15     54.69 o   0.59460
  13 -17  -1       29.63      156.11     59.28 o   0.56800
  12 -17  -1      467.79      540.37     78.10 o   0.54220
  11 -17  -1      559.30      588.91     78.05 o   0.51734
  10 -17  -1      455.30      491.69    100.73 o   0.49355
   9 -17  -1      199.19      336.04     91.65 o   0.47099
   8 -17  -1     6193.10     6056.90    134.34 o   0.44985
   7 -17  -1      902.27      801.55     55.89 o   0.43034
  -6  17   1     3382.42     3450.01    135.80 o   0.41268
  -5  17   1     5797.87     5649.65    168.57 o   0.39713
   4 -17  -1      414.66      333.91     38.91 o   0.38394
   3 -17  -1        4.40       21.35     28.78 o   0.37336
  -2  17   1      321.97      170.37     24.49 o   0.36563
  -1  17   1     1127.74     1060.57     47.52 o   0.36091
   0  17   1     3019.33     3047.80     77.41 o   0.35933
   1  17   1      772.60      689.50     46.98 o   0.36094
   2  17   1      478.53      536.27     38.67 o   0.36568
   3  17   1      392.29      372.05     31.77 o   0.37345
   4  17   1    14191.60    13981.60    198.32 o   0.38405
   5  17   1       97.79      186.41     53.29 o   0.39726
   6  17   1       12.99       14.14     43.33 o   0.41284
   7  17   1     1229.51     1267.32     72.75 o   0.43051
   8  17   1      817.77      780.53     64.14 o   0.45004
   9  17   1       25.91      276.41     55.22 o   0.47119
 -10 -17  -1      557.41      774.42     86.16 o   0.49377
 -11 -17  -1      188.85      257.20     60.33 o   0.51757
 -12 -17  -1        0.77        0.00     45.96 o   0.54244
 -13 -17  -1      500.24      364.41     61.71 o   0.56824
 -14 -17  -1       19.81       10.45     43.12 o   0.59485
  13 -18  -1       66.57      108.30     48.00 o   0.58152
  12 -18  -1      450.62      510.55     72.37 o   0.55635
  11 -18  -1     1284.75     1209.53     97.96 o   0.53215
  10 -18  -1       41.31      142.91     52.13 o   0.50905
   9 -18  -1      121.93      205.75     76.82 o   0.48721
   8 -18  -1      263.94      265.99     40.58 o   0.46681
   7 -18  -1     1820.81     1821.81     78.38 o   0.44803
  -6  18   1      950.47      876.08     79.45 o   0.43110
  -5  18   1      515.77      563.77     64.84 o   0.41624
   4 -18  -1      377.79      230.32     34.82 o   0.40368
   3 -18  -1      625.07      490.90     52.13 o   0.39363
  -2  18   1      591.35      529.60     37.00 o   0.38630
  -1  18   1       69.59       34.91     23.90 o   0.38184
   0  18   1     1097.76     1035.87     49.63 o   0.38035
   1  18   1      591.47      502.24     36.62 o   0.38187
   2  18   1       24.67       26.89     25.06 o   0.38635
   3  18   1     2782.90     2484.86     74.18 o   0.39371
   4  18   1      860.44      845.94     47.37 o   0.40378
   5  18   1      495.34      439.65     60.86 o   0.41637
   6  18   1       56.86      130.79     54.79 o   0.43125
   7  18   1       49.92      114.76     41.04 o   0.44820
   8  18   1       19.50       49.98     41.43 o   0.46699
   9  18   1     1659.79     1776.24     90.93 o   0.48741
  10  18   1      817.10      993.32     74.18 o   0.50926
 -11 -18  -1      463.96      486.47     71.03 o   0.53237
 -12 -18  -1      365.56      219.11     62.41 o   0.55658
 -13 -18  -1       20.14       71.53     47.95 o   0.58176
  13 -19  -1      793.07      855.68     89.17 o   0.59548
  12 -19  -1        2.85       82.40     49.06 o   0.57093
  11 -19  -1      232.74      336.02     61.72 o   0.54738
  10 -19  -1       69.54      146.76     53.43 o   0.52495
  -9  19   1     1076.40     1191.12     95.59 o   0.50380
  -8  19   1      118.09      185.12     54.74 o   0.48409
   7 -19  -1     4180.55     4279.42    119.04 o   0.46601
  -6  19   1       45.43       45.53     42.77 o   0.44976
  -5  19   1       83.18       38.09     45.76 o   0.43553
   4 -19  -1       22.42       35.88     28.44 o   0.42354
  -3  19   1     1990.39     1942.72     68.38 o   0.41398
  -2  19   1     1447.79     1390.56     57.51 o   0.40701
  -1  19   1     3095.84     2925.36     93.27 o   0.40278
   0  19   1        0.04        8.63     24.39 o   0.40137
   1  19   1      412.65      433.64     36.26 o   0.40281
   2  19   1      852.60      829.15     47.57 o   0.40707
   3  19   1     2109.15     2046.22     70.48 o   0.41406
   4  19   1     1049.26     1000.49     50.61 o   0.42364
   5  19   1    11352.88    11642.41    193.20 o   0.43566
   6  19   1     1997.66     1804.95     83.87 o   0.44990
   7  19   1     1275.09     1319.67     77.69 o   0.46617
   8  19   1      146.28      173.49     43.65 o   0.48427
   9  19   1      313.02      358.43     50.76 o   0.50399
  10  19   1       17.00      104.81     44.20 o   0.52515
 -11 -19  -1     1567.78     1503.40    108.32 o   0.54759
 -12 -19  -1        2.54       63.63     45.77 o   0.57115
 -13 -19  -1        5.50       97.55     54.18 o   0.59571
  12 -20  -1      518.99      595.26     79.85 o   0.58590
  11 -20  -1      140.28      243.96     59.27 o   0.56298
  10 -20  -1       20.54       64.85     43.29 o   0.54119
  -9  20   1      720.26      896.58     89.77 o   0.52070
  -8  20   1       92.91      103.40     50.00 o   0.50166
  -7  20   1        4.39       11.81     45.90 o   0.48424
  -6  20   1      122.36       74.45     53.00 o   0.46862
  -5  20   1      444.87      357.37     54.54 o   0.45498
   4 -20  -1     2715.63     2701.27     97.62 o   0.44352
  -3  20   1     3025.17     3053.52     87.13 o   0.43440
  -2  20   1      194.91      178.49     30.01 o   0.42776
  -1  20   1      877.60      766.70     46.86 o   0.42374
   0  20   1      128.49      141.40     32.85 o   0.42240
   1  20   1       20.32       20.88     26.28 o   0.42376
   2  20   1      116.66      124.32     26.65 o   0.42781
   3  20   1      869.21      785.96     47.70 o   0.43447
   4  20   1       50.85       67.65     28.51 o   0.44362
   5  20   1      236.77      257.37     32.96 o   0.45510
   6  20   1       30.60       98.04     42.25 o   0.46875
   7  20   1      109.14      125.99     39.10 o   0.48439
   8  20   1     2817.47     2695.48    108.93 o   0.50183
   9  20   1      854.69      826.55     69.95 o   0.52089
  10  20   1     1414.06     1706.11    115.11 o   0.54139
 -11 -20  -1       30.56       90.88     49.18 o   0.56318
 -12 -20  -1      143.33      125.41     46.96 o   0.58612
  12 -21  -1      249.24      208.21     55.14 o   0.60124
  11 -21  -1      151.75      243.63     59.69 o   0.57892
  10 -21  -1      108.23       89.86     47.97 o   0.55776
  -9  21   1      158.16      208.30     58.71 o   0.53790
  -8  21   1      439.11      520.46     70.17 o   0.51949
  -7  21   1      739.61      723.67     76.84 o   0.50269
  -6  21   1       64.74       33.76     51.42 o   0.48766
  -5  21   1     4686.82     4642.48    168.89 o   0.47457
  -4  21   1       44.35       19.17     27.47 o   0.46359
  -3  21   1     1029.50      975.02     54.29 o   0.45487
  -2  21   1     1182.52     1076.19     55.43 o   0.44854
  -1  21   1      946.67      864.90     50.05 o   0.44471
   0  21   1       72.19       71.90     24.15 o   0.44343
   1  21   1     2687.14     2648.88     81.97 o   0.44473
   2  21   1      142.04      162.29     30.32 o   0.44859
   3  21   1       63.35       36.55     28.13 o   0.45494
   4  21   1     2545.28     2525.00     82.22 o   0.46368
   5  21   1      361.12      314.78     34.42 o   0.47469
   6  21   1       89.99       40.37     26.97 o   0.48779
   7  21   1      102.94       46.76     41.81 o   0.50284
   8  21   1       52.87       60.73     35.40 o   0.51966
   9  21   1      345.63      408.38     54.84 o   0.53808
  10  21   1      134.70      199.89     47.11 o   0.55795
 -11 -21  -1       28.65       24.96     35.59 o   0.57912
 -12 -21  -1       75.34       50.10     46.93 o   0.60145
  11 -22  -1       20.28       30.25     37.64 o   0.59519
  10 -22  -1      900.63      962.10     92.24 o   0.57463
   9 -22  -1      532.70      625.71     62.98 o   0.55537
  -8  22   1      408.69      373.25     59.86 o   0.53756
  -7  22   1       78.23       28.33     51.00 o   0.52134
  -6  22   1     3256.00     3209.32    150.22 o   0.50686
  -5  22   1       81.74      120.67     36.94 o   0.49428
  -4  22   1      650.81      657.23     46.88 o   0.48375
  -3  22   1     1110.96     1111.73     56.93 o   0.47540
  -2  22   1     2040.73     1950.71     73.38 o   0.46935
  -1  22   1     1943.86     1942.92     72.58 o   0.46568
   0  22   1      516.91      495.74     40.28 o   0.46446
   1  22   1      153.39      140.62     30.97 o   0.46571
   2  22   1     4946.59     5004.41    115.93 o   0.46939
   3  22   1      963.90      926.24     52.43 o   0.47547
   4  22   1      617.07      657.35     41.25 o   0.48384
   5  22   1      275.02      185.69     34.30 o   0.49439
   6  22   1       15.38       36.94     30.38 o   0.50699
   7  22   1        4.45       12.69     27.99 o   0.52148
   8  22   1     1072.80      952.05     70.03 o   0.53772
   9  22   1      228.94      174.13     41.54 o   0.55554
  10  22   1       78.97      109.83     38.10 o   0.57481
 -11 -22  -1       24.42       77.15     43.67 o   0.59538
  10 -23  -1     1237.23     1200.17    102.27 o   0.59176
   9 -23  -1        1.05       38.68     39.10 o   0.57308
  -8  23   1       21.29        9.75     46.18 o   0.55584
  -7  23   1       75.48       30.00     47.42 o   0.54017
  -6  23   1       17.69       22.38     32.09 o   0.52621
  -5  23   1      384.18      375.37     48.74 o   0.51410
  -4  23   1      522.27      537.69     44.01 o   0.50399
  -3  23   1       33.98       21.60     22.52 o   0.49598
  -2  23   1     1053.56     1056.26     58.25 o   0.49018
  -1  23   1      252.98      196.87     29.63 o   0.48667
   0  23   1     1632.86     1614.01     69.17 o   0.48550
   1  23   1       76.69       63.98     27.03 o   0.48669
  -2 -23  -1      479.41      554.17     49.95 o   0.49022
  -3 -23  -1       22.27       31.95     25.45 o   0.49604
   4  23   1      762.34      761.88     43.88 o   0.50407
   5  23   1        4.46       45.32     28.95 o   0.51421
   6  23   1       94.18       91.60     30.66 o   0.52633
   7  23   1      537.44      513.45     45.25 o   0.54030
   8  23   1       84.93       59.94     36.08 o   0.55599
   9  23   1        4.59       42.21     40.66 o   0.57325
  10  23   1        5.34       37.12     34.48 o   0.59194
   9 -24  -1       63.39       68.17     36.54 o   0.59101
   8 -24  -1        1.27       41.96     40.46 o   0.57431
  -7  24   1       42.33       24.33     46.05 o   0.55916
  -6  24   1     1193.87     1115.56     75.45 o   0.54568
  -5  24   1        2.04        4.66     31.02 o   0.53402
  -4  24   1     1377.59     1332.57     65.59 o   0.52429
  -3  24   1       49.58       50.51     25.08 o   0.51659
  -2  24   1      524.39      513.05     42.99 o   0.51103
  -1  24   1       32.59        7.53     28.72 o   0.50766
   0  24   1     1304.86     1193.30     71.00 o   0.50654
   1  24   1      359.64      384.41     39.95 o   0.50768
   2  24   1      950.01      931.01     55.54 o   0.51107
   3  24   1       32.87       36.30     25.42 o   0.51665
   4  24   1        6.40       20.45     26.14 o   0.52437
   5  24   1      206.50      179.08     32.35 o   0.53412
   6  24   1     1604.02     1634.21     73.85 o   0.54580
   7  24   1      325.01      327.88     46.86 o   0.55929
   8  24   1      279.23      248.26     44.11 o   0.57446
   9  24   1      944.44      853.67     69.71 o   0.59118
   8 -25  -1      229.92      177.56     45.73 o   0.59295
  -7  25   1        3.90       34.01     34.76 o   0.57829
  -6  25   1      139.89       99.86     32.15 o   0.56527
  -5  25   1     1254.92     1307.36     79.86 o   0.55402
  -4  25   1       24.71       21.13     23.98 o   0.54465
  -3  25   1      661.80      635.37     48.05 o   0.53724
  -2  25   1      335.46      323.62     37.22 o   0.53189
  -1  25   1      265.43      176.58     28.68 o   0.52866
   0  25   1        0.68       22.53     28.54 o   0.52759
   1  25   1     1638.85     1715.01     75.15 o   0.52868
   2  25   1      775.59      786.67     52.97 o   0.53193
   3  25   1     2206.71     2323.02     85.25 o   0.53730
   4  25   1      749.36      752.73     51.40 o   0.54472
   5  25   1       49.99       44.56     31.65 o   0.55412
   6  25   1       84.51      134.89     35.34 o   0.56538
   7  25   1        4.91       61.13     40.40 o   0.57842
   8  25   1        9.20       13.01     33.71 o   0.59310
  -7  26   1      406.23      390.62     42.86 o   0.59755
  -6  26   1      552.53      535.25     56.64 o   0.58496
  -5  26   1       25.82       49.67     29.63 o   0.57410
  -4  26   1      162.25      139.32     29.20 o   0.56506
  -3  26   1      980.89      961.12     58.51 o   0.55792
  -2  26   1      127.30       81.93     27.02 o   0.55278
  -1  26   1       97.55       74.08     33.28 o   0.54967
   0  26   1      214.30      105.70     25.56 o   0.54863
   1  26   1     1042.21      939.72     58.35 o   0.54969
   2  26   1      508.03      553.31     45.63 o   0.55281
   3  26   1      614.04      594.07     47.85 o   0.55798
   4  26   1      176.26      126.57     29.43 o   0.56513
   5  26   1        7.40       30.33     32.87 o   0.57419
   6  26   1      404.33      357.40     63.52 o   0.58507
   7  26   1      390.44      451.14     72.56 o   0.59768
  -5  27   1      535.45      544.42     57.01 o   0.59425
  -4  27   1        5.67       18.47     23.67 o   0.58551
  -3  27   1        7.40        1.51     21.98 o   0.57863
  -2  27   1      465.36      434.76     43.18 o   0.57367
  -1  27   1      802.62      769.33     53.10 o   0.57068
   0  27   1       61.53        9.55     27.15 o   0.56968
   1  27   1       35.04       47.05     24.82 o   0.57070
  -2 -27  -1        1.63       13.36     27.38 o   0.57371
   3  27   1        0.72        8.98     24.26 o   0.57869
   4  27   1      402.13      365.58     40.02 o   0.58559
   5  27   1     1010.59     1092.59     75.58 o   0.59434
  -3  28   1      686.74      648.71     52.38 o   0.59937
  -2  28   1       22.76        9.24     21.14 o   0.59458
  -1  28   1       71.46       69.84     24.81 o   0.59169
   0  28   1       86.66       38.78     23.93 o   0.59073
   1  28   1      142.50      107.88     26.52 o   0.59171
   2  28   1      445.06      334.43     39.74 o   0.59462
   3  28   1      974.55      981.09     61.41 o   0.59942
 -16   0   2     1487.48     1448.72    100.86 o   0.54410
 -14   0   2     4271.57     4017.57    148.33 o   0.47681
 -12   0   2     1962.49     1995.07    100.62 o   0.40964
 -10   0   2     9648.60     9279.61    182.70 o   0.34269
  -8   0   2    11706.84    11614.56    247.95 o   0.27610
  -6   0   2    13376.59    14009.99    229.95 o   0.21022
  -4   0   2    67774.45    61127.83    378.00 o   0.14601
  -2   0   2    32594.43    43390.97    163.02 o   0.08724
   2   0   2    16951.60     9501.27     47.36 o   0.08773
   4   0   2    49287.76    64507.07    236.30 o   0.14659
   6   0   2    12554.54    15730.32    191.78 o   0.21082
   8   0   2    15483.00    14137.46    209.02 o   0.27671
  10   0   2      990.07     1010.05     76.27 o   0.34331
  12   0   2     3596.26     2820.56    120.79 o   0.41027
  14   0   2      170.67      218.97     53.84 o   0.47743
  16   0   2      118.21      143.41     48.68 o   0.54473
 -17   1   2       22.27        7.17     24.75 o   0.57817
 -16   1   2      264.29      220.61     36.21 o   0.54451
 -15   1   2      903.88      903.96     66.20 o   0.51088
 -14   1   2     1075.39      992.02     57.32 o   0.47727
 -13   1   2     1253.18     1173.07     61.98 o   0.44371
 -12   1   2     1115.05     1038.39     53.50 o   0.41018
 -11   1   2       66.08       89.21     28.25 o   0.37672
 -10   1   2    11656.40    10721.36    161.58 o   0.34334
  -9   1   2        4.70       55.78     29.19 o   0.31005
  -8   1   2     8453.89     8314.30    122.90 o   0.27690
  -7   1   2     2700.24     2948.47     89.88 o   0.24394
  -6   1   2     3510.17     3038.99     82.52 o   0.21127
  -5   1   2     2027.23     1576.99     53.41 o   0.17903
  -4   1   2    10945.10    12435.75    124.86 o   0.14752
  -3   1   2    28076.71    25552.93    105.68 o   0.11732
  -2   1   2      320.35      680.30     14.27 o   0.08975
   2   1   2     3023.28    10554.46     46.15 o   0.09023
   3   1   2     1070.79      573.36     16.02 o   0.11786
   4   1   2     1174.51     1698.44     45.30 o   0.14810
   5   1   2     2340.67     1706.31     42.86 o   0.17963
   6   1   2     1572.07      972.58     40.04 o   0.21187
   7   1   2      476.90      505.28     39.58 o   0.24455
   8   1   2     7728.16     7797.93    111.68 o   0.27752
   9   1   2      693.77      686.33     42.49 o   0.31067
  10   1   2     2168.13     1617.83     60.59 o   0.34396
  11   1   2        1.69       31.15     27.81 o   0.37734
  12   1   2      580.81      448.51     41.80 o   0.41081
  13   1   2     1185.68     1131.58     60.42 o   0.44433
  14   1   2      420.91      424.84     42.35 o   0.47790
  15   1   2       69.59       46.24     28.25 o   0.51150
  16   1   2     3317.29     3151.47    106.64 o   0.54514
  17   1   2        9.65       18.00     28.60 o   0.57880
 -17   2   2      304.29      291.78     39.12 o   0.57932
 -16   2   2        6.02       20.49     26.22 o   0.54573
 -15   2   2     1971.99     1723.76     74.76 o   0.51218
 -14   2   2       51.66       47.33     30.12 o   0.47867
 -13   2   2       98.88      137.80     29.79 o   0.44520
 -12   2   2      586.01      544.73     42.60 o   0.41181
 -11   2   2      613.44      622.35     47.51 o   0.37849
 -10   2   2     5163.57     5134.59     97.74 o   0.34527
  -9   2   2     4295.13     3944.96     93.49 o   0.31219
  -8   2   2       17.39       80.30     31.39 o   0.27930
  -7   2   2      784.68      852.53     46.07 o   0.24666
  -6   2   2    18943.74    18813.81    192.61 o   0.21440
  -5   2   2     2867.09     2937.86     70.74 o   0.18272
  -4   2   2      783.47      495.20     28.67 o   0.15197
  -3   2   2    18978.76    16276.90     81.29 o   0.12286
  -2   2   2       29.11      199.92     11.45 o   0.09689
  -1   2   2     1185.51     2088.05     19.70 o   0.07728
   1   2   2    27097.57    19818.15     59.75 o   0.07755
   2   2   2    14246.56    10854.79     45.18 o   0.09733
   3   2   2     7360.49    10391.65     73.64 o   0.12338
   4   2   2     1738.40     4067.46     56.67 o   0.15253
   5   2   2     7296.69     7235.20     57.59 o   0.18330
   6   2   2     9242.91    10264.92    110.99 o   0.21500
   7   2   2        1.24        0.05     12.87 o   0.24726
   8   2   2     2035.69     1872.15     59.99 o   0.27991
   9   2   2      835.20      665.53     39.76 o   0.31280
  10   2   2      680.99      823.20     47.95 o   0.34589
  11   2   2     2940.77     2630.10     78.78 o   0.37910
  12   2   2     1915.02     1716.49     69.94 o   0.41242
  13   2   2      181.00      156.83     33.36 o   0.44582
  14   2   2      975.18      971.25     59.42 o   0.47929
  15   2   2      427.02      450.75     45.23 o   0.51280
  16   2   2       19.01       35.04     26.90 o   0.54636
  17   2   2      268.43      276.22     40.62 o   0.57995
  17  -3  -2      209.85      231.13     43.74 o   0.58124
 -16   3   2     1803.66     1709.96     76.46 o   0.54776
 -15   3   2     1298.30     1117.49     61.78 o   0.51434
 -14   3   2      244.54      267.02     35.40 o   0.48098
 -13   3   2      544.02      466.74     41.67 o   0.44769
 -12   3   2     5341.66     4870.86    108.12 o   0.41449
 -11   3   2     8784.78     8476.51    132.31 o   0.38141
 -10   3   2      552.59      404.77     37.02 o   0.34847
  -9   3   2      520.35      505.07     38.41 o   0.31573
  -8   3   2      127.62      151.99     29.16 o   0.28324
  -7   3   2     3462.59     2878.16     70.64 o   0.25112
  -6   3   2       95.50       12.72     35.82 o   0.21952
  -5   3   2     4361.39     4113.55     83.63 o   0.18870
   4  -3  -2     1017.64     1026.49     40.35 o   0.15911
   3  -3  -2     8224.83     8628.37    106.81 o   0.13159
  -2   3   2     1527.34     1479.28     19.12 o   0.10774
  -1   3   2      580.27      695.08     10.58 o   0.09051
   0   3   2    25543.95    29243.31     64.86 o   0.08407
   1   3   2    16389.99    15740.82     47.64 o   0.09075
   2   3   2    67812.04    71210.58    116.68 o   0.10814
   3   3   2     3045.47     4095.77     48.45 o   0.13208
   4   3   2    14964.88    14324.51    105.96 o   0.15964
  -5  -3  -2     8402.37     8987.83    109.54 o   0.18926
   6   3   2      242.44      301.02     15.74 o   0.22010
   7   3   2    18219.41    18550.08    113.98 o   0.25171
   8   3   2     1533.34     1533.36     37.70 o   0.28384
   9   3   2      321.54      208.40     27.67 o   0.31633
  10   3   2     7740.37     7203.84    120.14 o   0.34908
  11   3   2     2252.94     2208.35     74.48 o   0.38202
  12   3   2     3497.38     3271.97     92.51 o   0.41511
  13   3   2      121.13       80.85     31.32 o   0.44831
  14   3   2       14.36       46.52     30.56 o   0.48160
  15   3   2      183.07      177.00     34.85 o   0.51496
  16   3   2     1065.74      991.58     62.68 o   0.54839
  17   3   2      267.79      245.48     40.24 o   0.58186
  17  -4  -2       40.98       34.38     34.33 o   0.58390
  16  -4  -2      779.81      635.49     60.16 o   0.55059
 -15   4   2      649.69      636.55     48.37 o   0.51736
 -14   4   2      832.94      681.44     49.76 o   0.48420
 -13   4   2      560.17      567.65     44.80 o   0.45115
 -12   4   2     6827.46     6501.49    138.19 o   0.41823
 -11   4   2      295.19      222.88     28.30 o   0.38546
 -10   4   2     2489.03     2575.48     99.99 o   0.35290
  -9   4   2      894.65     1036.98     48.95 o   0.32061
  -8   4   2      810.80      710.48     41.41 o   0.28868
  -7   4   2     4277.95     3912.83     79.24 o   0.25724
  -6   4   2     2236.14     2117.56     69.47 o   0.22649
  -5   4   2       11.31       60.00     17.30 o   0.19676
   4  -4  -2     2336.02     2188.11     57.97 o   0.16859
   3  -4  -2    10110.71     9486.55    116.16 o   0.14292
   2  -4  -2     5820.54     6023.67     44.04 o   0.12132
  -1   4   2     4044.47     4711.19     32.04 o   0.10631
   0   4   2     6417.35     6178.65     36.51 o   0.10088
   1   4   2      902.43      719.97     14.04 o   0.10651
   2   4   2    20457.70    20199.56     76.58 o   0.12167
   3   4   2    12167.21    12463.10     75.18 o   0.14336
   4   4   2     2165.71     1882.41     32.80 o   0.16910
  -5  -4  -2      520.09      483.21     30.44 o   0.19730
  -6  -4  -2     8392.75     8686.39    118.36 o   0.22705
   7   4   2     1707.34     1379.41     36.06 o   0.25782
   8   4   2      687.04      731.55     26.33 o   0.28927
   9   4   2     4479.21     4037.17     62.91 o   0.32121
  10   4   2     1645.83     1697.14     61.08 o   0.35351
  11   4   2     1349.30     1142.53     56.61 o   0.38607
  12   4   2      247.18      199.79     33.94 o   0.41884
  13   4   2       86.44       83.96     31.95 o   0.45176
  14   4   2      157.18      158.58     33.34 o   0.48482
  15   4   2     1187.65     1036.48     63.09 o   0.51797
  16   4   2      364.66      324.98     41.11 o   0.55121
  17   4   2      248.12      186.39     34.95 o   0.58452
 -17   5   2     1262.67     1479.79    106.13 o   0.58732
  16  -5  -2       18.65        8.47     33.13 o   0.55421
  15  -5  -2        0.05       34.14     33.36 o   0.52120
 -14   5   2      871.89      783.42     52.75 o   0.48831
 -13   5   2     1099.47     1031.56     55.84 o   0.45556
 -12   5   2      798.26      830.68     49.30 o   0.42298
 -11   5   2     1087.43     1049.95     50.63 o   0.39061
 -10   5   2      379.15      331.19     35.13 o   0.35852
  -9   5   2      501.47      494.84     35.45 o   0.32679
  -8   5   2     1305.10     1183.30     50.39 o   0.29552
  -7   5   2      148.95       57.79     22.50 o   0.26489
  -6   5   2    23481.15    24968.54    170.52 o   0.23515
  -5   5   2      114.51      112.14     17.47 o   0.20667
   4  -5  -2     9003.65     8308.61    115.46 o   0.18006
   3  -5  -2     7464.43     7731.95    105.01 o   0.15628
  -2   5   2     3114.27     3229.17     30.94 o   0.13680
   1  -5  -2     2251.86     1578.40     28.95 o   0.12369
   0  -5  -2     3799.80     4033.31     34.97 o   0.11906
  -1  -5  -2     1871.82     1570.64     29.07 o   0.12386
   2   5   2     1058.33     1168.33     22.86 o   0.13711
   3   5   2    28270.11    27240.40    173.82 o   0.15668
   4   5   2     1212.49     1233.03     21.10 o   0.18053
   5   5   2    11525.52    10335.88     71.27 o   0.20718
  -6  -5  -2       76.43       20.89     25.61 o   0.23569
  -7  -5  -2     3085.61     3001.76     78.47 o   0.26545
   8   5   2      622.55      711.17     38.94 o   0.29610
   9   5   2     6626.72     6373.89    108.41 o   0.32737
  10   5   2      196.17      199.03     29.00 o   0.35912
  11   5   2     9170.81     9056.70    141.80 o   0.39121
  12   5   2     1019.01     1010.33     54.89 o   0.42358
  13   5   2     1332.90     1092.53     58.96 o   0.45616
  14   5   2     1919.89     1816.19     76.63 o   0.48892
  15   5   2      880.19      797.98     55.87 o   0.52182
  16   5   2      125.37      106.22     30.13 o   0.55483
  17   5   2      565.99      522.32     58.27 o   0.58793
 -17   6   2      412.85      508.01     68.57 o   0.59146
  16  -6  -2        9.04       32.79     34.77 o   0.55860
  15  -6  -2     1732.44     1556.33     86.30 o   0.52587
  14  -6  -2       28.83      100.00     42.22 o   0.49329
 -13   6   2       24.56       37.67     24.31 o   0.46089
 -12   6   2       86.39       87.14     27.10 o   0.42871
 -11   6   2     1471.49     1318.74     55.92 o   0.39682
 -10   6   2     1114.36     1201.74     56.87 o   0.36527
  -9   6   2     3619.37     3207.96     81.67 o   0.33418
  -8   6   2     3691.48     3592.87     79.91 o   0.30368
  -7   6   2      233.60      168.51     21.28 o   0.27396
  -6   6   2     4619.54     4307.97     71.67 o   0.24532
  -5   6   2     4602.64     4304.10     63.88 o   0.21817
  -4   6   2     2315.91     2197.07     26.89 o   0.19315
   3  -6  -2     2187.33     2544.33     54.77 o   0.17119
  -2   6   2     5368.59     5113.45     46.93 o   0.15362
   1  -6  -2     1362.96     1347.16     36.03 o   0.14207
   0  -6  -2    27462.97    27166.56    178.87 o   0.13806
   1   6   2      899.22      616.06     20.82 o   0.14222
   2   6   2     3742.45     3462.85     41.24 o   0.15390
   3   6   2       22.65       15.26      5.90 o   0.17157
   4   6   2     1996.80     2004.82     34.63 o   0.19359
   5   6   2       57.51       41.35     11.34 o   0.21866
   6   6   2     3286.21     3122.66     45.88 o   0.24584
   7   6   2      105.85       78.48     28.39 o   0.27450
  -8  -6  -2      789.70      706.18     43.88 o   0.30424
   9   6   2     4101.15     4146.96     87.45 o   0.33475
  10   6   2      317.01      245.09     27.08 o   0.36585
  11   6   2      242.10      168.60     28.38 o   0.39741
  12   6   2       43.97       24.74     28.16 o   0.42931
  13   6   2      322.76      280.37     35.24 o   0.46149
  14   6   2      185.54      153.70     31.56 o   0.49389
  15   6   2      863.80      821.41     56.11 o   0.52648
  16   6   2      454.64      367.84     52.46 o   0.55921
  17   6   2        4.69        4.08     36.07 o   0.59207
  17  -7  -2      424.48      406.64     52.32 o   0.59632
  16  -7  -2     1000.08     1064.73     74.89 o   0.56375
  15  -7  -2       71.60      134.11     40.38 o   0.53133
  14  -7  -2     2841.08     2698.31    107.33 o   0.49911
 -13   7   2      368.75      332.09     36.77 o   0.46711
 -12   7   2       77.52      106.13     27.81 o   0.43540
 -11   7   2     1590.17     1593.41     66.79 o   0.40403
 -10   7   2     2045.61     1724.18     75.32 o   0.37309
  -9   7   2      856.68      874.74     44.58 o   0.34271
  -8   7   2     4034.16     3834.78     76.74 o   0.31304
  -7   7   2      980.61     1075.09     39.88 o   0.28430
  -6   7   2      195.34      303.70     24.03 o   0.25681
  -5   7   2    10458.18    10036.37     92.90 o   0.23102
   4  -7  -2      386.32      316.94     26.83 o   0.20756
  -3   7   2     7506.30     7313.74    122.69 o   0.18730
  -2   7   2     1571.71     1528.64     25.85 o   0.17139
   1  -7  -2     7973.75     8394.12     64.11 o   0.16111
   0  -7  -2    11988.03    11640.69     84.21 o   0.15759
   1   7   2     3676.46     3387.19     43.87 o   0.16125
   2   7   2    11881.93    11407.73     78.08 o   0.17164
   3   7   2     1511.01     1883.84     36.76 o   0.18764
   4   7   2    11476.04    11303.77     91.79 o   0.20797
  -5  -7  -2     2983.21     2932.08     39.16 o   0.23148
  -6  -7  -2      187.37      175.11     15.85 o   0.25731
   7   7   2      148.22      220.73     26.82 o   0.28482
  -8  -7  -2     1931.25     2117.18     70.35 o   0.31358
  -9  -7  -2      167.91      173.07     29.39 o   0.34327
  10   7   2      393.89      286.75     31.47 o   0.37366
  11   7   2      624.26      482.73     37.77 o   0.40461
  12   7   2       37.85       18.83     26.23 o   0.43598
  13   7   2       32.15       10.60     31.21 o   0.46770
  14   7   2       12.21        2.83     26.13 o   0.49970
  15   7   2       63.04       69.18     38.16 o   0.53193
  16   7   2      716.84      819.01     72.02 o   0.56435
  17   7   2      180.83      135.76     39.07 o   0.59693
  17  -8  -2       24.74       32.07     35.37 o   0.60188
  16  -8  -2      570.84      522.04     57.15 o   0.56963
  15  -8  -2      357.44      377.70     53.32 o   0.53756
  14  -8  -2      831.54      871.09     68.83 o   0.50574
  13  -8  -2      581.94      560.79     55.11 o   0.47419
 -12   8   2       57.27       32.86     26.05 o   0.44298
 -11   8   2        9.84        4.12     22.31 o   0.41219
 -10   8   2     3445.18     3403.23     87.01 o   0.38192
  -9   8   2     3047.38     2997.33     91.19 o   0.35229
  -8   8   2       34.23       56.47     15.01 o   0.32350
  -7   8   2     8427.17     8685.56    105.95 o   0.29579
  -6   8   2     3245.19     3050.74     56.19 o   0.26947
  -5   8   2       24.64        9.13      8.33 o   0.24502
   4  -8  -2    14959.17    15044.85    178.37 o   0.22303
   3  -8  -2     9216.78     8401.02    104.01 o   0.20431
   2  -8  -2     1398.43     1311.34     45.86 o   0.18983
   1  -8  -2      993.11      965.53     24.80 o   0.18061
   0  -8  -2       64.27      111.79     13.94 o   0.17747
   1   8   2     3429.02     3595.31     48.97 o   0.18073
   2   8   2      905.58      916.43     24.92 o   0.19005
   3   8   2     3281.59     2935.68     47.58 o   0.20462
  -4  -8  -2     1675.22     1703.12     72.70 o   0.22341
  -5  -8  -2     5380.72     6173.69     80.75 o   0.24545
   6   8   2      145.76      223.69     17.33 o   0.26995
   7   8   2      575.28      633.34     25.35 o   0.29629
   8   8   2     6512.16     5919.26    132.83 o   0.32403
  -9  -8  -2     3684.90     3707.87     96.73 o   0.35284
  10   8   2       58.12       54.42     23.31 o   0.38247
  11   8   2      918.71      904.97     49.35 o   0.41276
  12   8   2       27.31       12.90     26.31 o   0.44356
  13   8   2      689.77      683.11     48.11 o   0.47477
  14   8   2     1071.70     1094.23     61.18 o   0.50632
  15   8   2      215.13      164.80     41.41 o   0.53816
  16   8   2      359.53      504.80     61.63 o   0.57022
 -16   9   2      895.23     1062.93     91.79 o   0.57621
  15  -9  -2        3.89       22.14     33.89 o   0.54454
  14  -9  -2     3352.64     3381.66    120.27 o   0.51315
  13  -9  -2      581.12      661.57     61.30 o   0.48208
 -12   9   2        0.19        2.19     39.86 o   0.45142
 -11   9   2      147.06      104.50     38.74 o   0.42125
 -10   9   2     1966.28     1800.06     64.11 o   0.39168
   9  -9  -2     1881.57     2127.14     83.56 o   0.36285
  -8   9   2     5125.44     4882.38     85.33 o   0.33497
  -7   9   2      172.69       87.58     14.62 o   0.30828
  -6   9   2       76.57       33.84     10.59 o   0.28314
   5  -9  -2       91.79      146.10     31.34 o   0.25997
  -4   9   2       17.76      200.97     51.50 o   0.23936
   3  -9  -2      273.55      249.59     26.52 o   0.22202
   2  -9  -2     7211.95     6922.62     97.04 o   0.20877
  -1   9   2     1659.69     1645.28     38.50 o   0.20042
   0  -9  -2     2968.82     3091.91     50.57 o   0.19760
   1   9   2      677.27      713.39     28.40 o   0.20053
   2   9   2    12327.01    11619.65     94.41 o   0.20898
   3   9   2     1138.04     1169.74     30.92 o   0.22231
   4   9   2     2272.19     2699.18     48.53 o   0.23971
   5   9   2      941.43      880.25     51.81 o   0.26038
   6   9   2      652.37      578.97     21.58 o   0.28359
   7   9   2      712.06      823.88     28.28 o   0.30877
   8   9   2     3578.73     3686.68     62.60 o   0.33548
   9   9   2      720.10      633.72     49.74 o   0.36338
 -10  -9  -2      652.57      641.17     47.56 o   0.39222
  11   9   2        0.85        6.92     24.48 o   0.42180
  12   9   2      407.62      344.36     36.43 o   0.45199
  13   9   2     2413.47     2338.08     82.46 o   0.48266
  14   9   2      591.85      690.88     64.52 o   0.51373
  15   9   2        3.67       15.57     34.63 o   0.54513
  16   9   2       13.36       42.94     36.73 o   0.57680
  16 -10  -2      387.12      306.28     47.95 o   0.58349
  15 -10  -2      529.54      486.78     54.98 o   0.55224
 -14  10   2     1655.31     1905.97    112.25 o   0.52130
  13 -10  -2      106.14      110.17     36.96 o   0.49076
  12 -10  -2      337.52      257.43     41.41 o   0.46067
 -11  10   2       31.57        0.00     41.69 o   0.43115
  10 -10  -2     2543.63     2392.29    160.33 o   0.40230
  -9  10   2     2268.03     2303.70     62.88 o   0.37430
  -8  10   2     4532.03     4274.76     77.80 o   0.34734
  -7  10   2      450.43      437.25     23.23 o   0.32168
   6 -10  -2     3509.98     3024.63     92.44 o   0.29766
   5 -10  -2      367.35      333.06     38.87 o   0.27572
  -4  10   2       16.30       51.96     40.95 o   0.25638
   3 -10  -2     4806.88     4318.33     84.35 o   0.24027
   2 -10  -2     7019.12     6688.60    100.06 o   0.22809
   1 -10  -2     2772.02     2880.98     48.31 o   0.22047
   0 -10  -2     1735.74     1968.89     56.49 o   0.21791
   1  10   2     7791.58     7733.11     79.02 o   0.22057
   2  10   2     4267.37     3877.37     66.01 o   0.22827
   3  10   2      167.41       82.81     15.41 o   0.24054
   4  10   2     8134.30     8881.84     93.64 o   0.25671
   5  10   2      701.14      634.69     45.14 o   0.27611
   6  10   2     4191.15     4247.30     71.52 o   0.29809
   7  10   2     2089.77     2137.89     95.09 o   0.32214
  -8 -10  -2     2450.33     2503.13     54.03 o   0.34783
  -9 -10  -2       27.57       18.17     20.48 o   0.37481
 -10 -10  -2     1630.39     1749.57     70.48 o   0.40283
 -11 -10  -2       16.12       15.80     25.08 o   0.43169
  12  10   2     1724.10     1607.20     65.62 o   0.46123
  13  10   2       96.55       60.82     39.96 o   0.49132
  14  10   2     2762.19     2747.63    113.08 o   0.52187
  15  10   2      125.38      180.54     44.26 o   0.55281
  16  10   2      676.03      750.72     70.67 o   0.58407
  16 -11  -2      429.99      466.91     56.23 o   0.59143
  15 -11  -2      218.91      228.98     44.31 o   0.56062
  14 -11  -2      719.17      695.21     61.97 o   0.53017
  13 -11  -2      156.85      154.62     36.49 o   0.50017
  12 -11  -2      450.02      456.83     53.97 o   0.47069
 -11  11   2      166.85      134.21     41.09 o   0.44183
  10 -11  -2     1566.50     1642.74     78.07 o   0.41373
   9 -11  -2      505.54      460.62     44.97 o   0.38656
  -8  11   2       82.21       86.73     14.30 o   0.36051
   7 -11  -2      618.36      480.45     40.71 o   0.33586
   6 -11  -2     2958.97     2990.16     81.06 o   0.31294
   5 -11  -2      462.29      343.08     36.05 o   0.29214
  -4  11   2     3711.90     3541.92    105.49 o   0.27397
  -3  11   2      989.95      928.69     23.13 o   0.25896
   2 -11  -2    11221.05    10668.98     83.36 o   0.24769
   1 -11  -2      207.80      224.92     34.33 o   0.24070
   0 -11  -2     2638.41     2928.37     70.25 o   0.23835
   1  11   2       15.17       13.11     23.22 o   0.24079
   2  11   2     1000.28      763.35     34.41 o   0.24786
   3  11   2      331.58      573.79     26.37 o   0.25920
   4  11   2     2018.83     1901.93     45.21 o   0.27428
   5  11   2      119.03       98.78     41.61 o   0.29251
   6  11   2       61.96       64.88     33.47 o   0.31335
   7  11   2     3002.18     2862.72     91.67 o   0.33631
   8  11   2      307.30      277.23     23.50 o   0.36099
  -9 -11  -2       96.46      101.40     26.18 o   0.38705
 -10 -11  -2     3267.55     3312.39     93.81 o   0.41425
 -11 -11  -2        6.04        6.52     21.47 o   0.44236
  12  11   2      316.85      221.15     45.46 o   0.47123
  13  11   2     3273.42     3244.93    143.27 o   0.50072
  14  11   2      164.36      168.72     42.58 o   0.53074
  15  11   2      368.67      298.54     50.18 o   0.56119
  16  11   2      734.56      747.91     69.68 o   0.59200
 -16  12   2       31.97       20.46     43.39 o   0.60000
  15 -12  -2     1359.08     1373.78     84.21 o   0.56965
  14 -12  -2      329.88      219.97     42.88 o   0.53972
  13 -12  -2       37.65       37.55     36.45 o   0.51028
  12 -12  -2      641.01      834.27     63.74 o   0.48142
  11 -12  -2      926.15      801.20    108.61 o   0.45324
  10 -12  -2      298.80      343.43     41.43 o   0.42590
   9 -12  -2     3430.45     3347.96    109.43 o   0.39955
   8 -12  -2     1796.84     1930.64     80.96 o   0.37441
   7 -12  -2       66.26      260.82     44.99 o   0.35074
   6 -12  -2     3482.45     3589.48     90.57 o   0.32886
  -5  12   2      275.69      360.46     49.55 o   0.30913
   4 -12  -2        6.49        0.00     21.36 o   0.29201
  -3  12   2     2700.58     2685.37     40.27 o   0.27798
   2 -12  -2     7710.21     8399.62    125.99 o   0.26752
   1 -12  -2       86.90       47.24     23.23 o   0.26106
   0  12   2     8473.00     8293.77    104.79 o   0.25889
   1  12   2        9.70       23.12     23.81 o   0.26114
   2  12   2     4083.51     4215.14     75.63 o   0.26768
   3  12   2     2283.75     2277.51     48.12 o   0.27821
   4  12   2      108.20       87.39     13.82 o   0.29231
   5  12   2       26.82       54.43     33.25 o   0.30948
   6  12   2     1601.32     1591.94     70.19 o   0.32924
   7  12   2       15.40       35.94     21.43 o   0.35117
   8  12   2       16.24        8.23     17.71 o   0.37487
   9  12   2     2199.35     2126.11    105.99 o   0.40003
 -10 -12  -2      120.57      126.48     26.54 o   0.42640
 -11 -12  -2      739.01      633.08     74.24 o   0.45376
 -12 -12  -2     1461.44     1228.99     94.37 o   0.48195
  13  12   2     1019.00      897.64     69.05 o   0.51082
  14  12   2      789.36      760.43     66.05 o   0.54027
  15  12   2      714.39      682.35     65.66 o   0.57021
  16  12   2       21.77       38.93     35.19 o   0.60057
  15 -13  -2        0.16        8.68     32.87 o   0.57932
  14 -13  -2      218.44      207.64     40.21 o   0.54991
  13 -13  -2      455.84      476.02     52.70 o   0.52104
  12 -13  -2        8.69       23.67     42.48 o   0.49281
  11 -13  -2     1739.11     1703.02    148.89 o   0.46533
  10 -13  -2      471.57      572.77     52.16 o   0.43874
   9 -13  -2       46.40       45.51     26.31 o   0.41321
   8 -13  -2      147.03      185.42     41.77 o   0.38896
   7 -13  -2     1981.39     2077.29     86.34 o   0.36623
   6 -13  -2       49.27       69.65     28.57 o   0.34532
  -5  13   2      942.64      894.26     67.90 o   0.32660
   4 -13  -2      550.83      448.59     35.87 o   0.31044
   3 -13  -2        5.71        0.68     20.67 o   0.29728
   2 -13  -2     1702.56     1719.71     39.48 o   0.28752
   1 -13  -2     4006.80     3721.26     85.25 o   0.28152
   0  13   2     2376.40     2543.21     62.15 o   0.27952
   1  13   2     9960.79     9727.96    118.96 o   0.28159
   2  13   2      338.42      307.59     26.44 o   0.28767
   3  13   2      364.92      420.09     20.76 o   0.29750
   4  13   2     2034.47     2178.29     46.62 o   0.31072
   5  13   2     5496.67     5264.29    115.59 o   0.32692
   6  13   2     3483.80     3852.86    106.70 o   0.34569
   7  13   2     1594.07     1598.02     53.67 o   0.36663
   8  13   2        9.33        7.73     17.56 o   0.38939
   9  13   2       17.66       14.93     40.61 o   0.41368
 -10 -13  -2     1472.56     1172.00     94.06 o   0.43923
 -11 -13  -2     1940.36     1828.97    112.46 o   0.46583
 -12 -13  -2      374.87      278.58     55.92 o   0.49333
  13  13   2      357.00      251.29     46.23 o   0.52158
  14  13   2       67.31       29.52     34.13 o   0.55045
  15  13   2       85.64       72.75     36.61 o   0.57987
  15 -14  -2      221.00      158.37     38.83 o   0.58958
  14 -14  -2      249.75      150.10     38.90 o   0.56071
  13 -14  -2     1841.36     1925.89     96.22 o   0.53243
  12 -14  -2      560.03      638.60     76.10 o   0.50483
  11 -14  -2      660.06      528.19     90.04 o   0.47804
  10 -14  -2     1006.05     1179.56    131.01 o   0.45220
   9 -14  -2      303.29      371.46     44.98 o   0.42748
   8 -14  -2     1737.08     1918.11     87.38 o   0.40408
   7 -14  -2    11455.64    11839.02    171.94 o   0.38225
   6 -14  -2     1655.59     1778.56     69.82 o   0.36227
  -5  14   2     2450.13     2522.42    105.24 o   0.34447
   4 -14  -2        4.49        2.38     23.19 o   0.32919
   3 -14  -2       25.17       18.37      3.95 o   0.31681
   2 -14  -2      970.18      926.39     31.55 o   0.30767
   1 -14  -2     6794.63     6596.14    116.16 o   0.30207
   0 -14  -2      306.13      395.67     34.32 o   0.30020
   1  14   2     1500.67     1251.22     47.28 o   0.30214
   2  14   2      230.85      260.49     24.74 o   0.30781
   3  14   2     2734.36     2799.57     47.90 o   0.31701
   4  14   2     4299.42     4070.65     60.46 o   0.32945
   5  14   2     2858.74     2780.77     89.14 o   0.34478
   6  14   2      239.61      287.07     46.10 o   0.36262
   7  14   2     1219.42     1129.86     67.85 o   0.38264
   8  14   2      191.61      133.92     38.75 o   0.40450
   9  14   2      566.16      514.19     51.48 o   0.42792
 -10 -14  -2      510.77      351.67     65.93 o   0.45267
 -11 -14  -2     1826.73     1727.70    111.82 o   0.47853
 -12 -14  -2      137.60       96.23     46.48 o   0.50534
 -13 -14  -2        9.59        0.00     46.66 o   0.53295
  14  14   2        0.03        0.00     41.03 o   0.56124
  15  14   2      599.35      475.90     58.31 o   0.59012
  15 -15  -2      587.80      537.43     58.73 o   0.60040
  14 -15  -2       62.29       59.44     35.45 o   0.57208
  13 -15  -2     1522.80     1401.77     84.37 o   0.54439
  12 -15  -2       31.23       59.38     45.84 o   0.51743
  11 -15  -2     3980.28     4105.44    229.84 o   0.49133
  10 -15  -2        1.94      239.95    103.29 o   0.46622
   9 -15  -2      410.03      359.57     43.87 o   0.44229
   8 -15  -2     1253.74     1254.42     73.97 o   0.41971
   7 -15  -2       15.68       73.12     36.85 o   0.39874
   6 -15  -2     1370.43     1521.43     66.11 o   0.37963
  -5  15   2     1928.25     1997.60     98.06 o   0.36268
   4 -15  -2      961.22      909.82     50.74 o   0.34821
   3 -15  -2      283.08      282.10     11.80 o   0.33652
   2 -15  -2      771.89      742.91     32.40 o   0.32793
  -1  15   2     2669.91     2892.95     69.91 o   0.32268
   0  15   2     1630.88     1876.47     56.93 o   0.32094
   1  15   2      406.26      348.24     29.60 o   0.32275
  -2 -15  -2      321.96      263.97     28.58 o   0.32806
   3  15   2     2767.28     2887.64     50.52 o   0.33671
   4  15   2      120.10      114.93     15.02 o   0.34845
   5  15   2      159.64      400.53     62.92 o   0.36297
   6  15   2       46.53      101.76     39.57 o   0.37997
   7  15   2     8513.21     8332.24    163.56 o   0.39911
   8  15   2      349.19      396.27     50.57 o   0.42012
   9  15   2      658.36      669.80     59.09 o   0.44272
  10  15   2      160.66      301.60     53.64 o   0.46668
 -11 -15  -2     1862.16     1801.13    115.20 o   0.49181
 -12 -15  -2       14.36       28.79     49.98 o   0.51793
 -13 -15  -2      316.76      276.33     54.59 o   0.54490
  14  15   2       21.81        0.00     38.55 o   0.57260
  15  15   2        5.02        6.89     36.11 o   0.60093
  14 -16  -2        1.49       31.95     33.57 o   0.58399
  13 -16  -2       71.85      173.83     59.34 o   0.55689
  12 -16  -2     1034.47     1105.24     99.11 o   0.53057
  11 -16  -2        0.88      145.33     82.27 o   0.50515
  10 -16  -2      796.45      745.18    108.46 o   0.48076
   9 -16  -2      638.42      519.20     52.76 o   0.45759
   8 -16  -2      145.47      200.78     41.01 o   0.43581
   7 -16  -2      385.28      450.85     44.55 o   0.41565
  -6  16   2     3042.65     2955.42    121.95 o   0.39735
  -5  16   2      224.85      158.85     43.46 o   0.38119
   4 -16  -2      575.95      441.30     38.54 o   0.36744
   3 -16  -2       19.10       15.57      7.34 o   0.35639
   2 -16  -2     2942.41     2993.59     59.21 o   0.34829
  -1  16   2       13.66       29.80     17.27 o   0.34335
   0  16   2     8841.13     8584.47    123.64 o   0.34171
   1  16   2      124.56       87.10     23.73 o   0.34342
   2  16   2      397.69      445.42     28.89 o   0.34842
   3  16   2     7931.39     7770.91     84.07 o   0.35657
  -4 -16  -2       17.08       16.47      9.81 o   0.36768
   5  16   2     2206.29     2427.45     85.21 o   0.38147
   6  16   2     1328.32     1417.93     72.63 o   0.39767
   7  16   2      338.28      410.20     52.36 o   0.41600
   8  16   2      168.62      154.89     41.91 o   0.43620
   9  16   2     1566.70     1593.86     85.82 o   0.45800
  10  16   2      948.30      722.69     65.98 o   0.48120
 -11 -16  -2     2411.09     2131.00    124.03 o   0.50561
 -12 -16  -2     1286.94     1299.29    102.71 o   0.53105
 -13 -16  -2       24.04        0.00     44.03 o   0.55739
  14  16   2       33.81       15.38     37.68 o   0.58450
  14 -17  -2      105.99      123.70     36.40 o   0.59640
  13 -17  -2      280.72      300.58     65.13 o   0.56990
  12 -17  -2       11.34       84.48     49.58 o   0.54421
  11 -17  -2      657.00      773.55    114.14 o   0.51945
  10 -17  -2      119.05      171.42     71.01 o   0.49577
   9 -17  -2      270.77      297.99     81.37 o   0.47333
   8 -17  -2      684.51      622.67     57.39 o   0.45231
   7 -17  -2        6.22       49.37     32.31 o   0.43292
  -6  17   2       11.18        5.24     43.94 o   0.41538
  -5  17   2      797.81      855.07     75.21 o   0.39995
   4 -17  -2      582.94      556.19     48.16 o   0.38687
   3 -17  -2       33.02       45.87     30.63 o   0.37639
   2 -17  -2     5534.80     5196.25     80.37 o   0.36873
   1 -17  -2      488.88      547.90     32.09 o   0.36407
   0  17   2      392.94      419.14     29.10 o   0.36252
   1  17   2      505.51      540.71     31.60 o   0.36413
   2  17   2      718.03      719.13     42.74 o   0.36885
   3  17   2     1330.55     1261.03     36.65 o   0.37656
   4  17   2     1424.22     1362.24     48.92 o   0.38709
   5  17   2      302.91      327.51     43.41 o   0.40022
   6  17   2      286.50      347.99     48.59 o   0.41569
   7  17   2     7329.18     6632.04    155.86 o   0.43326
   8  17   2     2267.32     2206.09     96.79 o   0.45269
   9  17   2     2897.79     2810.43    109.69 o   0.47373
  10  17   2      699.34      864.09     86.08 o   0.49620
 -11 -17  -2        0.34       13.27     39.71 o   0.51990
 -12 -17  -2      180.41      111.67     46.93 o   0.54468
 -13 -17  -2      717.48      676.15     79.66 o   0.57038
 -14 -17  -2      115.44       65.31     40.83 o   0.59690
  13 -18  -2      284.86      364.16     68.89 o   0.58338
  12 -18  -2      210.09      318.56     66.40 o   0.55831
  11 -18  -2        6.75      108.34     71.42 o   0.53420
  10 -18  -2      617.13      686.69    106.87 o   0.51121
   9 -18  -2       41.02      110.59     69.96 o   0.48947
   8 -18  -2       20.23       57.86     37.49 o   0.46918
   7 -18  -2      326.35      303.25     41.95 o   0.45051
  -6  18   2     2175.31     2177.53    113.38 o   0.43369
  -5  18   2      644.24      603.82     63.83 o   0.41894
   4 -18  -2     6136.92     5898.73    132.72 o   0.40647
   3 -18  -2     2127.64     2164.15     81.09 o   0.39651
  -2  18   2      170.48       92.59     25.27 o   0.38924
  -1  18   2       16.06       28.40     18.90 o   0.38483
   0  18   2     4304.34     4301.51     77.79 o   0.38336
   1  18   2     1512.21     1520.01     49.50 o   0.38488
   2  18   2     3289.26     2903.93     68.36 o   0.38935
   3  18   2     1393.74     1379.47     49.27 o   0.39667
   4  18   2        8.69       21.62     23.86 o   0.40668
   5  18   2     4594.14     4275.84     99.38 o   0.41919
   6  18   2     5375.72     4955.45    131.08 o   0.43399
   7  18   2     2978.16     2772.32    104.04 o   0.45084
   8  18   2      851.03      972.86     69.00 o   0.46954
   9  18   2      101.15      241.71     48.41 o   0.48987
  10  18   2       13.36       61.68     38.32 o   0.51162
 -11 -18  -2      580.66      590.30     74.94 o   0.53464
 -12 -18  -2     1216.31     1395.36    109.74 o   0.55876
 -13 -18  -2        8.68       23.54     41.28 o   0.58385
  13 -19  -2       52.02      107.00     53.17 o   0.59729
  12 -19  -2        9.90      105.91     51.03 o   0.57283
  11 -19  -2        0.06       11.43     62.22 o   0.54937
  10 -19  -2      318.15      388.29     89.68 o   0.52704
   9 -19  -2        8.26        0.00     55.73 o   0.50598
   8 -19  -2      733.36      798.42     59.16 o   0.48638
   7 -19  -2      235.19      193.78     41.36 o   0.46840
  -6  19   2        0.52       38.02     54.15 o   0.45224
  -5  19   2     2218.91     2183.94    114.35 o   0.43811
   4 -19  -2     4222.75     4278.14    117.49 o   0.42620
   3 -19  -2        0.81       43.80     28.01 o   0.41671
  -2  19   2     3741.31     3475.94     88.32 o   0.40981
  -1  19   2      337.20      255.16     28.22 o   0.40562
   0  19   2       22.43       47.56     20.35 o   0.40423
   1  19   2      246.91      232.82     26.07 o   0.40567
   2  19   2     2658.03     2413.61     64.61 o   0.40991
   3  19   2      122.77      119.04     22.78 o   0.41687
  -4 -19  -2        6.46       21.89     23.63 o   0.42640
   5  19   2     1848.16     1972.38     70.86 o   0.43835
   6  19   2      624.25      615.43     44.75 o   0.45252
   7  19   2        2.15       60.91     39.43 o   0.46871
   8  19   2     2206.79     2309.99    101.10 o   0.48673
   9  19   2      377.45      370.68     52.96 o   0.50636
  10  19   2      784.71      761.51     65.39 o   0.52744
 -11 -19  -2       73.91      130.49     51.35 o   0.54979
 -12 -19  -2     1078.18     1057.11     97.09 o   0.57328
 -13 -19  -2        0.38       37.63     42.86 o   0.59776
  12 -20  -2      456.89      638.59     79.93 o   0.58776
  11 -20  -2      206.10      228.25     58.24 o   0.56491
  10 -20  -2      303.91      357.30     86.98 o   0.54322
   9 -20  -2     1095.27     1015.32    122.09 o   0.52282
  -8  20   2      838.12      882.11     84.54 o   0.50387
   7 -20  -2       95.47      126.36     35.20 o   0.48654
  -6  20   2     6541.33     6315.82    196.84 o   0.47100
  -5  20   2       28.17       27.97     44.08 o   0.45745
   4 -20  -2     1987.09     2057.00     85.52 o   0.44606
  -3  20   2     2535.42     2445.42     79.34 o   0.43700
  -2  20   2     2530.24     2353.94     77.02 o   0.43042
  -1  20   2      314.84      224.24     26.93 o   0.42644
   0  20   2     6518.78     6380.94    122.05 o   0.42511
   1  20   2     3246.74     3112.12     73.28 o   0.42649
   2  20   2      110.54       99.77     23.80 o   0.43052
   3  20   2     1598.17     1728.42     57.86 o   0.43715
   4  20   2     3879.72     3658.04     83.25 o   0.44625
   5  20   2       46.20       41.94     26.94 o   0.45768
   6  20   2      104.01       93.29     27.68 o   0.47127
   7  20   2      114.52       73.37     37.80 o   0.48684
   8  20   2       90.25      109.47     37.66 o   0.50420
  -9 -20  -2     1062.78      957.99     84.59 o   0.52318
  10  20   2      420.24      426.57     54.45 o   0.54361
 -11 -20  -2      114.72      136.12     50.31 o   0.56533
 -12 -20  -2      649.08      622.68     75.73 o   0.58819
  11 -21  -2      595.82      632.96     78.61 o   0.58081
  10 -21  -2      468.98      489.41     95.27 o   0.55973
   9 -21  -2       48.61       50.42     54.18 o   0.53995
  -8  21   2      864.15     1030.37     91.62 o   0.52162
   7 -21  -2       26.44       73.10     32.92 o   0.50490
  -6  21   2     1977.80     1959.24    114.24 o   0.48995
  -5  21   2      901.04      873.96     83.02 o   0.47694
   4 -21  -2     1409.95     1381.92     72.93 o   0.46602
  -3  21   2     3424.58     3559.55     95.52 o   0.45736
  -2  21   2     3555.65     3266.88     91.04 o   0.45108
  -1  21   2      232.26      147.97     25.94 o   0.44728
   0  21   2       22.54       22.24     25.31 o   0.44602
   1  21   2     1391.54     1463.83     62.64 o   0.44732
   2  21   2      119.95      106.56     22.51 o   0.45117
   3  21   2      967.98      954.83     45.81 o   0.45750
   4  21   2      545.91      454.21     40.97 o   0.46621
   5  21   2       10.00       20.41     29.89 o   0.47716
   6  21   2       70.78       30.32     26.99 o   0.49021
   7  21   2     1654.46     1704.77     72.14 o   0.50520
   8  21   2      124.89       99.00     36.61 o   0.52195
   9  21   2        8.46       23.77     33.67 o   0.54031
  10  21   2      132.64      191.93     45.33 o   0.56011
 -11 -21  -2        1.51       34.86     41.21 o   0.58121
  11 -22  -2       32.59       32.16     44.49 o   0.59702
  10 -22  -2       18.87        0.00     57.19 o   0.57654
   9 -22  -2     1006.88      903.81    120.45 o   0.55736
  -8  22   2       73.71       79.33     52.74 o   0.53962
   7 -22  -2      204.95      224.48     36.84 o   0.52347
  -6  22   2     1887.10     1907.45    117.11 o   0.50907
  -5  22   2      628.48      792.64     82.35 o   0.49656
  -4  22   2       32.77       41.27     25.84 o   0.48608
  -3  22   2      203.20      211.69     31.89 o   0.47778
  -2  22   2      376.31      426.40     38.88 o   0.47177
  -1  22   2      304.62      215.63     29.85 o   0.46814
   0  22   2      654.00      674.31     45.68 o   0.46694
   1  22   2     1737.42     1539.74     65.91 o   0.46818
   2  22   2        3.54       37.94     25.01 o   0.47186
   3  22   2     3236.37     3023.41     78.19 o   0.47792
   4  22   2       19.90       43.92     25.05 o   0.48626
   5  22   2      268.61      231.69     32.04 o   0.49677
   6  22   2      192.96      148.19     28.63 o   0.50932
   7  22   2     1240.92     1021.33     71.45 o   0.52376
   8  22   2       42.39       27.81     29.98 o   0.53993
   9  22   2      235.33      185.34     39.02 o   0.55770
  10  22   2      308.86      302.27     50.28 o   0.57691
 -11 -22  -2       38.30       41.29     43.79 o   0.59741
  10 -23  -2       36.81       49.88     44.07 o   0.59362
   9 -23  -2       15.01        0.00     67.28 o   0.57501
  -8  23   2      153.22      137.54     54.00 o   0.55783
  -7  23   2      485.24      346.16     54.95 o   0.54223
  -6  23   2      181.52      185.38     54.32 o   0.52833
  -5  23   2     1820.85     1880.99     92.37 o   0.51629
  -4  23   2      736.92      668.10     48.07 o   0.50622
  -3  23   2      926.91      834.18     51.40 o   0.49826
  -2  23   2      133.04      138.76     28.51 o   0.49250
  -1  23   2     5596.39     5369.87    122.26 o   0.48902
   0  23   2      189.66      118.31     28.07 o   0.48787
   1  23   2       25.12       41.71     25.98 o   0.48906
   2  23   2      482.32      462.34     41.54 o   0.49259
  -3 -23  -2       52.80       89.99     29.70 o   0.49839
   4  23   2       44.43       40.00     24.94 o   0.50639
   5  23   2      126.34      121.98     27.93 o   0.51649
   6  23   2       21.75       27.73     26.51 o   0.52857
   7  23   2      102.20      104.41     34.88 o   0.54250
   8  23   2        0.54       23.23     33.28 o   0.55814
   9  23   2      658.84      594.00     63.82 o   0.57534
 -10 -23  -2       32.10        0.00     36.93 o   0.59397
   9 -24  -2      734.38      714.08    113.31 o   0.59288
  -8  24   2      196.38      154.03     43.63 o   0.57624
  -7  24   2      838.64      932.27     90.93 o   0.56114
  -6  24   2      202.80      234.47     60.00 o   0.54773
  -5  24   2     1980.64     1894.98     92.80 o   0.53612
  -4  24   2     1185.73     1072.51     59.86 o   0.52644
  -3  24   2        5.19        2.73     22.70 o   0.51878
  -2  24   2       90.35       65.99     26.95 o   0.51325
  -1  24   2      400.69      353.11     37.00 o   0.50992
   0  24   2      373.86      332.35     34.54 o   0.50881
   1  24   2       94.04      104.14     27.40 o   0.50996
   2  24   2       29.98       64.12     30.88 o   0.51334
   3  24   2      320.90      295.83     34.65 o   0.51891
   4  24   2       89.69       66.62     23.80 o   0.52660
   5  24   2      891.09      924.99     66.11 o   0.53632
   6  24   2       47.69       50.14     36.08 o   0.54796
   7  24   2       10.48       31.12     34.08 o   0.56141
   8  24   2      378.01      348.85     49.38 o   0.57653
   9  24   2       24.22       20.79     34.46 o   0.59320
  -8  25   2      655.37      490.74     68.19 o   0.59482
  -7  25   2      135.13      192.66     56.40 o   0.58021
  -6  25   2       33.05       22.63     32.19 o   0.56725
  -5  25   2      447.78      432.79     50.24 o   0.55605
  -4  25   2      331.93      327.75     37.21 o   0.54672
  -3  25   2      386.80      349.07     37.83 o   0.53935
  -2  25   2     1319.99     1244.27     64.04 o   0.53403
  -1  25   2       21.44        2.27     27.34 o   0.53083
   0  25   2     1605.75     1477.73     69.64 o   0.52977
   1  25   2      779.58      832.61     53.92 o   0.53087
   2  25   2       30.41       21.37     21.89 o   0.53411
   3  25   2      149.53      126.14     28.01 o   0.53947
   4  25   2      321.64      279.15     35.36 o   0.54687
   5  25   2      463.66      412.36     50.21 o   0.55624
   6  25   2      368.62      420.44     67.31 o   0.56747
   7  25   2      756.88      696.48     77.92 o   0.58047
   8  25   2       76.86       44.71     28.99 o   0.59511
  -7  26   2       28.11       38.74     42.20 o   0.59941
  -6  26   2     1009.52     1064.47     74.86 o   0.58688
  -5  26   2       74.24       91.21     34.68 o   0.57606
  -4  26   2        1.10        9.35     24.64 o   0.56705
  -3  26   2      694.02      691.82     51.45 o   0.55996
  -2  26   2      758.97      732.62     52.08 o   0.55484
  -1  26   2        4.90        0.00     28.52 o   0.55175
   0  26   2     1445.39     1424.85     69.48 o   0.55073
   1  26   2       96.14       40.87     24.14 o   0.55179
   2  26   2       40.52       54.87     25.99 o   0.55491
   3  26   2      735.40      923.95     57.70 o   0.56007
   4  26   2      863.37      825.52     54.66 o   0.56720
   5  26   2      538.54      602.35     76.96 o   0.57624
   6  26   2      732.43      825.44     92.90 o   0.58709
   7  26   2        1.16       23.71     40.19 o   0.59966
  -5  27   2      494.46      392.95     60.86 o   0.59614
  -4  27   2      626.16      574.41     47.89 o   0.58744
  -3  27   2      326.07      315.08     38.12 o   0.58059
  -2  27   2      637.19      604.35     48.78 o   0.57566
  -1  27   2       83.40       37.75     24.16 o   0.57268
   0  27   2      440.80      261.73     34.40 o   0.57170
   1  27   2      282.33      214.08     32.22 o   0.57272
   2  27   2     1774.19     1837.12     80.41 o   0.57573
  -3 -27  -2       38.45       48.46     28.47 o   0.58070
   4  27   2      155.93      170.78     30.75 o   0.58759
   5  27   2      295.25      312.85     58.13 o   0.59632
  -3  28   2        0.16        3.29     23.80 o   0.60126
  -2  28   2      404.13      352.86     40.10 o   0.59650
  -1  28   2        0.26        0.16     26.02 o   0.59363
   0  28   2       44.43       24.04     24.98 o   0.59268
   1  28   2       54.75       29.15     24.90 o   0.59366
   2  28   2      683.84      633.82     50.72 o   0.59657
   3  28   2        2.54        7.10     22.22 o   0.60137
 -17   0   3       61.55       47.90     42.24 o   0.58094
 -15   0   3     2759.49     2367.99    120.63 o   0.51403
 -13   0   3       18.69       76.11     43.75 o   0.44736
 -11   0   3     2126.37     2214.28     97.52 o   0.38105
  -9   0   3     2399.50     2305.38    125.44 o   0.31533
  -7   0   3    25356.04    25606.67    330.77 o   0.25066
  -5   0   3     1875.04     1573.68     75.33 o   0.18813
  -3   0   3    32375.89    34595.23    162.46 o   0.13087
  -1   0   3   121216.52   116720.30    311.16 o   0.08957
   1   0   3    13966.33     8806.40     49.41 o   0.08993
   3   0   3    14914.06    16135.07     81.08 o   0.13159
   5   0   3    13219.35    14706.13    172.44 o   0.18898
   7   0   3       29.96       65.70     40.45 o   0.25155
   9   0   3     4357.74     4031.99    123.16 o   0.31623
  11   0   3     3267.65     3264.99    124.20 o   0.38197
  13   0   3      620.43      582.41     65.64 o   0.44829
  15   0   3      403.57      378.65     61.08 o   0.51496
  17   0   3     1761.52     1752.82    119.33 o   0.58188
 -17   1   3      714.70      597.40     49.48 o   0.58133
 -16   1   3      211.29      221.48     34.58 o   0.54787
 -15   1   3        4.53        0.00     30.47 o   0.51446
 -14   1   3      249.93      174.77     31.05 o   0.48112
 -13   1   3      599.16      500.74     42.63 o   0.44786
 -12   1   3     1348.13     1299.33     58.85 o   0.41468
 -11   1   3    10270.43     9858.94    139.11 o   0.38163
 -10   1   3        3.38       44.93     29.27 o   0.34873
  -9   1   3     2885.62     2962.35     96.71 o   0.31603
  -8   1   3        9.04       43.18     31.42 o   0.28360
  -7   1   3     6333.78     6494.34    122.98 o   0.25154
  -6   1   3     3349.32     3440.68     84.14 o   0.22002
  -5   1   3    33057.01    30781.46    213.22 o   0.18931
   4  -1  -3     8211.35     7694.82     75.05 o   0.15987
  -3   1   3     1608.31     1187.58     22.41 o   0.13255
  -2   1   3    31736.96    31752.62    123.63 o   0.10896
  -1   1   3     5207.37     4327.10     29.97 o   0.09202
   0   1   3    16481.37    17522.38     51.32 o   0.08575
   1   1   3    21427.34    24222.54     58.54 o   0.09236
   2   1   3    49228.35    46058.17    105.58 o   0.10955
   3   1   3     2180.92     4873.17     37.22 o   0.13327
   4   1   3     2622.89     2585.91     30.59 o   0.16067
   5   1   3     5505.06     7460.50     71.97 o   0.19015
   6   1   3      265.15      247.09     29.79 o   0.22089
   7   1   3     4603.93     4406.23     96.82 o   0.25243
   8   1   3        1.84       17.30     29.18 o   0.28450
   9   1   3     1240.58     1123.21     51.13 o   0.31694
  10   1   3      462.36      485.51     39.05 o   0.34964
  11   1   3       19.55       35.01     27.58 o   0.38255
  12   1   3       57.66       74.58     29.28 o   0.41561
  13   1   3       96.29       37.63     30.37 o   0.44878
  14   1   3       59.16       49.03     29.27 o   0.48205
  15   1   3      449.64      385.74     43.18 o   0.51539
  16   1   3      662.66      673.96     55.27 o   0.54880
  17   1   3      751.55      674.64     56.97 o   0.58226
  17  -2  -3      244.01      192.82     37.89 o   0.58247
 -16   2   3      554.22      538.70     45.99 o   0.54908
 -15   2   3      923.96      787.79     53.19 o   0.51576
 -14   2   3      228.94      148.01     30.69 o   0.48250
 -13   2   3       53.68       50.31     28.85 o   0.44934
  12  -2  -3     1115.64     1196.16     66.60 o   0.41629
 -11   2   3      663.38      660.36     48.01 o   0.38337
 -10   2   3     1590.90     1393.51     60.30 o   0.35063
  -9   2   3     2024.54     1906.54     64.91 o   0.31813
  -8   2   3     1813.55     1940.67     78.46 o   0.28594
  -7   2   3     4015.56     4250.06    101.88 o   0.25418
  -6   2   3    14236.52    12821.89    157.05 o   0.22303
  -5   2   3      908.27      916.08     40.08 o   0.19280
   4  -2  -3     1309.31     1606.87     38.16 o   0.16398
  -3   2   3    14300.27    14313.12     83.26 o   0.13749
  -2   2   3     2089.25     2698.68     34.31 o   0.11491
  -1   2   3     1510.92     2124.88     23.00 o   0.09899
   0   2   3       32.54      145.16      5.15 o   0.09320
   1   2   3     1693.89      911.14     16.50 o   0.09932
   2   2   3    34632.65    36888.51    100.71 o   0.11547
   3   2   3    14449.38    13070.68     78.66 o   0.13818
   4   2   3    18349.58    19298.75    122.34 o   0.16476
   5   2   3     2314.94     1821.10     45.81 o   0.19362
   6   2   3    10301.83     9460.47    108.59 o   0.22389
   7   2   3     4847.46     5183.53     88.82 o   0.25505
   8   2   3      146.17      176.17     29.34 o   0.28683
   9   2   3     1298.41     1317.44     60.37 o   0.31903
  10   2   3      150.33       93.04     27.81 o   0.35154
  11   2   3      853.55      933.43     52.06 o   0.38429
  12   2   3     4679.79     4919.24    112.66 o   0.41721
  13   2   3      236.12      284.23     39.86 o   0.45026
  14   2   3       14.17       30.28     28.61 o   0.48343
  15   2   3     2921.82     2841.26     98.12 o   0.51669
  16   2   3      175.16      145.84     34.01 o   0.55001
  17   2   3      103.64       82.75     31.74 o   0.58340
  17  -3  -3       17.66       28.78     32.11 o   0.58437
 -16   3   3      181.55      173.44     32.64 o   0.55110
 -15   3   3       15.98       33.38     26.37 o   0.51791
 -14   3   3     2254.91     2117.08     78.25 o   0.48480
 -13   3   3     8285.21     7753.19    159.45 o   0.45180
 -12   3   3       57.26       64.41     27.09 o   0.41895
 -11   3   3     2025.82     1912.71     73.08 o   0.38626
 -10   3   3     4381.20     4047.52     97.09 o   0.35379
  -9   3   3     1429.00     1502.53     58.58 o   0.32160
  -8   3   3    12731.32    11801.48    141.50 o   0.28979
  -7   3   3      664.91      578.61     42.82 o   0.25851
  -6   3   3       24.40       96.34     31.79 o   0.22795
   5  -3  -3      686.12      705.33     30.83 o   0.19847
   4  -3  -3    25634.55    24612.38    147.48 o   0.17062
   3  -3  -3    68693.38    64232.55    286.73 o   0.14534
  -2   3   3     3488.54     3669.17     33.54 o   0.12420
  -1   3   3     1533.96     1652.52     15.92 o   0.10964
   0   3   3     6003.60     6671.93     33.59 o   0.10443
   1   3   3       75.30       40.12      5.75 o   0.10993
   2   3   3      833.23      829.75     19.72 o   0.12471
   3   3   3    29435.15    30513.39    144.97 o   0.14599
   4   3   3     4945.58     4817.84     63.87 o   0.17137
   5   3   3     1558.18     1160.48     37.45 o   0.19928
   6   3   3    11251.93    11717.41    138.79 o   0.22879
   7   3   3     3998.17     4108.81     48.59 o   0.25937
   8   3   3     2848.60     3302.49     49.68 o   0.29067
   9   3   3      428.76      338.99     19.05 o   0.32249
  10   3   3     3043.75     3190.00     85.15 o   0.35469
  11   3   3       55.72       44.11     30.11 o   0.38716
  12   3   3      187.47      134.95     31.90 o   0.41986
  13   3   3     1375.73     1252.82     63.92 o   0.45272
  14   3   3      597.95      712.54     53.50 o   0.48572
  15   3   3        9.25       18.10     27.95 o   0.51883
  16   3   3     1398.57     1423.64     73.92 o   0.55203
  17   3   3      186.19      185.74     35.44 o   0.58530
  17  -4  -3      453.27      459.30     52.34 o   0.58703
  16  -4  -3      387.44      407.65     52.85 o   0.55392
 -15   4   3      385.38      353.15     39.44 o   0.52090
 -14   4   3      499.76      427.54     42.39 o   0.48800
 -13   4   3      482.11      450.16     39.90 o   0.45523
 -12   4   3      304.94      291.80     37.10 o   0.42264
 -11   4   3      235.37      217.47     33.47 o   0.39026
 -10   4   3     1233.33     1126.75     54.07 o   0.35815
  -9   4   3        3.22       43.41     25.01 o   0.32640
  -8   4   3     1321.37     1351.79     53.50 o   0.29511
  -7   4   3      437.00      496.83     45.32 o   0.26445
   6  -4  -3     1902.43     1672.00     49.33 o   0.23467
   5  -4  -3      723.66      685.56     40.50 o   0.20616
   4  -4  -3    21268.00    19209.70    177.32 o   0.17950
   3  -4  -3     2596.42     2581.27     34.80 o   0.15567
  -2   4   3      806.17      997.44     19.21 o   0.13614
  -1   4   3     6426.31     6921.96     35.19 o   0.12300
   0   4   3   195421.95   190570.28    205.54 o   0.11839
   1   4   3    57097.18    54724.40    105.51 o   0.12326
   2   4   3    40893.38    42348.64    108.82 o   0.13661
   3   4   3    19196.15    18615.76    117.30 o   0.15628
   4   4   3    13340.64    12273.32    104.45 o   0.18021
   5   4   3    11279.21    10720.40    105.54 o   0.20693
  -6  -4  -3       34.24       39.30     28.33 o   0.23549
   7   4   3     1485.75     1291.67     48.56 o   0.26530
   8   4   3     5321.23     5043.61     92.84 o   0.29597
   9   4   3     3125.25     3073.17     49.80 o   0.32728
  10   4   3       29.61       50.82     24.92 o   0.35904
  11   4   3     3310.86     3134.48     88.89 o   0.39116
  12   4   3      298.84      390.00     40.71 o   0.42354
  13   4   3        7.71       25.86     27.82 o   0.45614
 -14  -4  -3      849.98      802.59     63.71 o   0.48891
  15   4   3       84.36       59.74     28.58 o   0.52182
  16   4   3      127.55      200.10     40.40 o   0.55484
  17   4   3      163.55      176.86     33.84 o   0.58795
 -17   5   3       81.14      242.42     55.32 o   0.59042
  16  -5  -3      140.56      201.92     43.14 o   0.55751
  15  -5  -3        0.05       42.11     34.08 o   0.52472
 -14   5   3     3896.13     3883.79    102.85 o   0.49207
 -13   5   3      418.72      415.70     40.35 o   0.45960
 -12   5   3     2364.31     2199.85     72.55 o   0.42734
 -11   5   3        0.40        7.90     25.24 o   0.39535
 -10   5   3      266.30      155.21     26.35 o   0.36369
  -9   5   3        2.90       25.18     20.32 o   0.33247
  -8   5   3      697.12      525.25     37.33 o   0.30181
  -7   5   3       43.45       80.01     28.08 o   0.27190
  -6   5   3      492.05      520.54     30.81 o   0.24304
   5  -5  -3        5.14       24.25     24.86 o   0.21563
   4  -5  -3     3673.38     4023.08     84.93 o   0.19031
   3  -5  -3    15688.31    14434.84     95.83 o   0.16801
  -2   5   3    15463.87    15058.97     63.02 o   0.15011
  -1   5   3    18178.95    18589.67     61.27 o   0.13830
   0   5   3       57.46       76.13      7.06 o   0.13421
   1   5   3      824.43      672.10     14.36 o   0.13853
   2   5   3     2931.42     3231.46     33.45 o   0.15053
   3   5   3    10973.42    11038.33     88.82 o   0.16858
   4   5   3    30115.45    29232.79    163.98 o   0.19098
   5   5   3       24.86       44.85     23.07 o   0.21637
   6   5   3     1507.36     1678.12     50.09 o   0.24383
  -7  -5  -3        0.70        0.05     28.00 o   0.27273
   8   5   3     1309.97     1238.84     48.97 o   0.30265
   9   5   3      729.16      782.22     43.41 o   0.33333
  10   5   3     1373.86     1416.43     68.19 o   0.36457
  11   5   3      315.35      343.57     36.97 o   0.39624
  12   5   3      896.04      806.28     51.38 o   0.42824
  13   5   3       40.80       32.34     29.27 o   0.46050
  14   5   3       73.55       37.86     27.63 o   0.49298
  15   5   3      680.32      652.27     52.16 o   0.52563
  16   5   3     1267.56     1360.19     72.59 o   0.55843
  17   5   3      163.04      101.64     34.38 o   0.59134
  17  -6  -3       28.89       76.90     36.86 o   0.59455
  16  -6  -3      687.88      711.62     64.38 o   0.56188
  15  -6  -3       44.89       79.48     35.17 o   0.52936
  14  -6  -3      470.14      489.79     55.16 o   0.49701
 -13   6   3      636.89      735.44     48.43 o   0.46489
 -12   6   3      640.43      677.78     49.72 o   0.43302
 -11   6   3      515.45      538.39     43.98 o   0.40148
 -10   6   3     1700.17     1628.21     61.97 o   0.37035
  -9   6   3      982.44      985.22     45.98 o   0.33973
  -8   6   3      121.97       61.74     19.39 o   0.30979
   7  -6  -3     3033.39     2943.94     87.86 o   0.28074
   6  -6  -3    10256.61    10037.12    150.89 o   0.25289
  -5   6   3     2140.77     2346.17     50.05 o   0.22668
   4  -6  -3      139.06      172.73     14.14 o   0.20274
   3  -6  -3      878.07      632.97     20.93 o   0.18197
  -2   6   3     1166.14     1357.90     26.22 o   0.16558
  -1   6   3     7501.78     8549.58     46.62 o   0.15496
   0   6   3     2064.28     2110.76     30.24 o   0.15132
  -1  -6  -3      361.36      285.05     13.00 o   0.15516
   2   6   3    12430.45    11056.37     73.35 o   0.16597
   3   6   3     5031.86     4293.78     57.80 o   0.18250
   4   6   3        0.79        0.00     30.81 o   0.20337
   5   6   3      388.80      423.43     29.16 o   0.22738
   6   6   3     4182.27     3687.83     82.46 o   0.25365
   7   6   3       25.13       59.61     24.11 o   0.28154
  -8  -6  -3     7520.91     7455.77    128.54 o   0.31062
   9   6   3       42.45        7.65     23.74 o   0.34058
  10   6   3     1205.78     1279.25     55.65 o   0.37121
  11   6   3      129.68       98.93     26.30 o   0.40235
  12   6   3      996.72      968.17     56.35 o   0.43390
  13   6   3     1558.13     1525.94     69.12 o   0.46578
  14   6   3       12.03        5.16     27.35 o   0.49791
  15   6   3      756.61      684.58     52.14 o   0.53026
  16   6   3       90.86      103.59     30.24 o   0.56278
  17   6   3      389.69      312.57     48.45 o   0.59546
  17  -7  -3      207.45      233.77     44.39 o   0.59938
  16  -7  -3     1016.20      918.70     85.33 o   0.56699
  15  -7  -3       80.71      107.61     40.19 o   0.53478
  14  -7  -3     2543.65     2507.96    101.76 o   0.50279
 -13   7   3      457.43      406.46     59.56 o   0.47105
 -12   7   3        5.59       24.43     23.17 o   0.43964
 -11   7   3       91.67       75.26     24.79 o   0.40861
 -10   7   3     4708.12     4314.88     97.52 o   0.37806
  -9   7   3     8213.46     7952.42    121.61 o   0.34813
  -8   7   3      991.60     1098.52     43.75 o   0.31898
  -7   7   3     2165.07     1918.70     52.41 o   0.29085
  -6   7   3     4535.44     5121.88     75.34 o   0.26406
  -5   7   3      852.99      946.27     22.50 o   0.23907
   4  -7  -3      714.05      588.05     20.12 o   0.21651
   3  -7  -3     2791.33     2782.64     74.36 o   0.19720
  -2   7   3       39.87       56.77      8.42 o   0.18218
   1  -7  -3     9368.63     9171.62     67.81 o   0.17259
   0  -7  -3      400.93      287.00     15.35 o   0.16933
  -1  -7  -3      435.93      326.93     17.66 o   0.17277
   2   7   3      751.41      785.87     20.56 o   0.18253
   3   7   3       70.49       18.04     11.38 o   0.19769
   4   7   3      210.12      148.85     28.85 o   0.21710
   5   7   3     1836.51     2002.55     50.12 o   0.23974
   6   7   3      182.79      147.85     12.89 o   0.26479
   7   7   3     2662.29     2693.70     64.67 o   0.29161
  -8  -7  -3     3203.25     2894.08     81.96 o   0.31978
  -9  -7  -3     1999.33     2091.61     73.48 o   0.34895
  10   7   3     1208.38     1051.73     49.49 o   0.37890
  11   7   3        9.55       14.36     27.29 o   0.40946
  12   7   3      744.74      739.64     49.30 o   0.44051
  13   7   3        9.17        4.02     28.76 o   0.47193
  14   7   3       10.66       13.96     24.94 o   0.50368
  15   7   3       98.18       66.00     29.00 o   0.53568
  16   7   3      517.31      572.24     61.35 o   0.56789
  17   7   3        3.45       40.44     37.61 o   0.60029
  16  -8  -3        0.49       20.50     30.94 o   0.57284
  15  -8  -3     1639.75     1692.57     88.59 o   0.54098
  14  -8  -3      412.65      378.09     50.29 o   0.50937
  13  -8  -3     2404.45     2521.21     98.62 o   0.47807
 -12   8   3      253.45      291.12     47.96 o   0.44715
 -11   8   3        0.80        2.56     21.24 o   0.41668
 -10   8   3       25.45       19.17     17.86 o   0.38677
  -9   8   3     3841.95     3758.05     84.23 o   0.35757
  -8   8   3      759.85      862.25     38.16 o   0.32925
  -7   8   3      105.26      106.09     17.89 o   0.30208
  -6   8   3     4206.99     4335.14     47.64 o   0.27639
  -5   8   3     2212.27     2149.78     28.97 o   0.25262
   4  -8  -3      256.48      453.72     53.36 o   0.23138
   3  -8  -3       15.47       25.78     13.83 o   0.21342
  -2   8   3     1861.73     1820.99     33.24 o   0.19963
   1  -8  -3       67.78       14.37      7.89 o   0.19091
   0  -8  -3       63.24       40.14     12.98 o   0.18797
  -1  -8  -3     1447.45     1547.25     36.30 o   0.19108
   2   8   3     1679.08     1616.44     30.80 o   0.19995
   3   8   3     1630.09     2021.48     43.73 o   0.21387
   4   8   3      749.16      737.33     29.27 o   0.23193
   5   8   3      715.02      574.11     42.44 o   0.25325
   6   8   3       62.62      138.60     13.53 o   0.27708
   7   8   3      839.26      799.45     24.67 o   0.30282
   8   8   3      174.37      202.80     27.02 o   0.33003
  -9  -8  -3     1639.19     1588.36     66.62 o   0.35837
  10   8   3        3.95        0.00     31.16 o   0.38760
  11   8   3        7.95        9.08     26.58 o   0.41752
  12   8   3      918.48      814.06     50.10 o   0.44800
  13   8   3       12.48       60.30     28.78 o   0.47894
  14   8   3      858.58      901.37     58.07 o   0.51025
  15   8   3       34.32       40.65     38.28 o   0.54186
  16   8   3      367.60      372.58     55.16 o   0.57373
  16  -9  -3       66.60       58.72     32.37 o   0.57939
  15  -9  -3        3.37       17.29     33.29 o   0.54791
  14  -9  -3       47.15      108.31     38.54 o   0.51673
  13  -9  -3      186.67      247.20     43.85 o   0.48591
 -12   9   3      946.94      923.48     75.12 o   0.45551
 -11   9   3      435.61      436.01     52.40 o   0.42564
 -10   9   3     1400.68     1206.76     52.35 o   0.39641
  -9   9   3      540.21      544.97     32.85 o   0.36797
  -8   9   3       13.84       28.91     12.08 o   0.34053
  -7   9   3        9.58       12.16      6.18 o   0.31433
  -6   9   3     1309.95     1171.12     32.53 o   0.28972
   5  -9  -3     3197.36     2792.11     89.53 o   0.26715
   4  -9  -3      749.57      802.83     46.09 o   0.24716
  -3   9   3     1433.16     1394.70     28.68 o   0.23043
  -2   9   3      368.96      437.21     17.97 o   0.21772
   1  -9  -3     1370.27     1601.97     47.96 o   0.20976
   0  -9  -3    16328.79    17570.30    118.28 o   0.20708
  -1  -9  -3     4845.07     4518.07     63.43 o   0.20991
   2   9   3     7811.19     7805.14     68.45 o   0.21802
   3   9   3     1668.60     1634.35     45.73 o   0.23085
   4   9   3      337.75      978.91     56.25 o   0.24768
   5   9   3      282.77      251.73     34.21 o   0.26775
   6   9   3     1584.11     1517.10     43.82 o   0.29038
   7   9   3     2522.73     2436.48     44.43 o   0.31504
   8   9   3     1144.60      923.96     44.19 o   0.34128
   9   9   3     1484.84     1370.97     72.51 o   0.36875
 -10  -9  -3        2.81       12.16     25.31 o   0.39722
  11   9   3      297.02      215.91     30.92 o   0.42647
  12   9   3     1188.45     1087.02     63.79 o   0.45635
  13   9   3     4116.82     4070.95    107.65 o   0.48676
  14   9   3       15.82       23.62     38.22 o   0.51759
  15   9   3       34.90       67.73     33.91 o   0.54878
  16   9   3        0.06        6.38     35.83 o   0.58027
  16 -10  -3      237.55      214.07     55.59 o   0.58663
  15 -10  -3      725.16      741.21     63.76 o   0.55556
  14 -10  -3      247.65      282.43     45.11 o   0.52483
 -13  10   3      808.21      816.19     71.55 o   0.49451
 -12  10   3      617.42      653.69     63.42 o   0.46468
 -11  10   3      787.89      765.69     65.31 o   0.43544
  10 -10  -3       18.18       17.42     28.97 o   0.40692
   9 -10  -3     3035.28     3252.53    106.39 o   0.37927
  -8  10   3      731.56      772.64     33.79 o   0.35270
  -7  10   3     6020.25     5862.84     77.96 o   0.32748
   6 -10  -3     1567.93     1532.65     70.99 o   0.30394
   5 -10  -3     1004.56     1119.53     61.40 o   0.28250
  -4  10   3     4050.46     4918.01    128.94 o   0.26368
  -3  10   3     1279.18     1027.89     25.64 o   0.24807
   2 -10  -3      339.41      228.18     23.81 o   0.23631
   1 -10  -3    10735.41    10901.14     89.16 o   0.22899
   0 -10  -3     3131.09     3148.31     54.17 o   0.22654
   1  10   3     1024.03      977.78     31.43 o   0.22913
   2  10   3       33.82       39.43     17.77 o   0.23658
   3  10   3     1301.58     1553.85     36.01 o   0.24846
   4  10   3     2995.36     2976.09     56.53 o   0.26416
   5  10   3     2793.65     2856.38     80.87 o   0.28307
   6  10   3      676.34      722.71     49.32 o   0.30457
  -7 -10  -3       93.72       84.46     14.87 o   0.32816
   8  10   3     1503.10     1503.54     37.54 o   0.35342
  -9 -10  -3      281.91      323.88     36.54 o   0.38002
 -10 -10  -3     1078.81      996.86     56.06 o   0.40770
 -11 -10  -3     2427.96     2220.39     83.76 o   0.43625
  12  10   3      731.37      713.00     49.08 o   0.46551
  13  10   3       11.55       70.52     42.33 o   0.49535
  14  10   3      446.75      503.83     58.98 o   0.52568
  15  10   3        5.34       38.09     38.34 o   0.55642
  16  10   3        2.91       31.72     32.43 o   0.58750
  16 -11  -3      765.95      752.74     67.11 o   0.59452
  15 -11  -3      412.97      436.66     51.63 o   0.56389
  14 -11  -3       70.57       72.09     39.30 o   0.53364
  13 -11  -3      342.64      410.64     48.39 o   0.50386
 -12  11   3      473.81      390.69     55.38 o   0.47461
 -11  11   3        9.78       15.20     37.89 o   0.44602
  10 -11  -3     7208.53     7283.52    166.09 o   0.41822
   9 -11  -3      825.09      799.60     58.82 o   0.39137
   8 -11  -3        4.67        0.00     29.02 o   0.36568
   7 -11  -3       23.77       34.75     28.27 o   0.34142
   6 -11  -3        2.92       30.29     27.87 o   0.31891
   5 -11  -3     1509.97     1495.36     58.75 o   0.29855
  -4  11   3     4394.55     4512.26    121.00 o   0.28081
  -3  11   3     8532.52     9009.46     74.79 o   0.26621
  -2  11   3      420.37      751.67     68.79 o   0.25528
   1 -11  -3     1684.73     1681.23     38.97 o   0.24852
   0 -11  -3      387.99      377.09     25.10 o   0.24627
   1  11   3    22827.46    23778.19    145.21 o   0.24865
   2  11   3       38.54       36.54     18.87 o   0.25553
   3  11   3       33.70       47.10     12.97 o   0.26656
   4  11   3     5165.60     5313.07     74.91 o   0.28126
   5  11   3     3569.54     3602.04    110.81 o   0.29909
   6  11   3       55.55        2.96     31.47 o   0.31951
   7  11   3     9769.86    10683.81    116.34 o   0.34208
   8  11   3     1224.99     1216.85     65.29 o   0.36638
   9  11   3     1326.07     1334.39     72.31 o   0.39210
 -10 -11  -3      357.42      335.41     38.02 o   0.41898
 -11 -11  -3      156.32      214.71     38.35 o   0.44681
  12  11   3      467.65      401.24     50.27 o   0.47542
  13  11   3     1365.16     1385.44     83.66 o   0.50468
  14  11   3      148.35      241.06     49.39 o   0.53448
  15  11   3      905.57      857.24     71.54 o   0.56474
  16  11   3      319.08      353.82     54.16 o   0.59538
  15 -12  -3      267.47      249.66     43.98 o   0.57287
 -14  12   3       11.01        0.00     40.44 o   0.54313
  13 -12  -3      236.06      264.16     41.14 o   0.51389
 -12  12   3      958.09      875.15     75.22 o   0.48526
  11 -12  -3     2406.86     2014.50    160.30 o   0.45733
  10 -12  -3     2194.43     2238.98     95.98 o   0.43026
   9 -12  -3     2037.77     2306.89     96.46 o   0.40421
   8 -12  -3       16.46       41.67     32.10 o   0.37939
   7 -12  -3      732.81      760.15     56.73 o   0.35607
   6 -12  -3     3722.34     3428.37    104.26 o   0.33455
   5 -12  -3      430.78      456.25     39.03 o   0.31520
   4 -12  -3      102.00      131.75     22.03 o   0.29844
  -3  12   3     3582.96     3330.02     48.03 o   0.28475
   2 -12  -3       86.89       75.17      9.75 o   0.27456
   1 -12  -3       28.39       15.81     12.78 o   0.26829
   0 -12  -3    16929.62    16930.11    149.81 o   0.26620
   1  12   3     1746.72     1435.99     52.22 o   0.26841
   2  12   3       29.09       27.94     18.23 o   0.27479
   3  12   3    10669.60    10802.25     89.63 o   0.28508
   4  12   3        4.55       29.36     12.90 o   0.29887
   5  12   3        6.14       20.89     36.50 o   0.31570
   6  12   3     2458.01     2288.09     81.72 o   0.33512
  -7 -12  -3     5533.38     6096.23    111.79 o   0.35669
   8  12   3     1030.87      913.66     59.98 o   0.38006
   9  12   3     2940.91     2689.17     97.31 o   0.40492
 -10 -12  -3     1094.29      926.89     80.23 o   0.43100
 -11 -12  -3      507.68      425.90     60.52 o   0.45810
 -12 -12  -3     2419.14     2142.56    123.31 o   0.48604
  13  12   3      208.91      198.84     42.98 o   0.51470
  14  12   3       29.53       67.77     36.33 o   0.54395
  15  12   3      721.86      704.22     66.73 o   0.57371
  15 -13  -3      267.51      279.10     47.32 o   0.58248
  14 -13  -3     1157.26     1221.99     78.74 o   0.55326
  13 -13  -3       78.75       81.28     36.94 o   0.52458
 -12  13   3      287.93      259.61     48.40 o   0.49656
  11 -13  -3      644.04      711.53    104.35 o   0.46931
  10 -13  -3      769.74      612.23     54.30 o   0.44297
   9 -13  -3     1813.58     1824.50     88.97 o   0.41772
   8 -13  -3     5638.10     5775.00    149.37 o   0.39375
   7 -13  -3      114.34       98.06     31.63 o   0.37133
   6 -13  -3       73.70      195.37     40.77 o   0.35075
  -5  13   3       16.82       31.82     35.78 o   0.33234
   4 -13  -3     1930.39     1985.62     65.66 o   0.31650
  -3  13   3     3796.44     3588.61     52.43 o   0.30362
   2 -13  -3     3700.67     3227.27     49.61 o   0.29409
   1 -13  -3     3765.29     4015.75     63.68 o   0.28824
   0 -13  -3       99.15      120.95     20.26 o   0.28630
   1  13   3      849.14      865.24     31.20 o   0.28835
   2  13   3     1408.17     1232.05     38.71 o   0.29430
   3  13   3      141.96      215.73     17.28 o   0.30393
   4  13   3    10475.75    10404.96     96.82 o   0.31690
   5  13   3      178.35      173.83     17.84 o   0.33282
   6  13   3      318.94      344.80     38.25 o   0.35129
   7  13   3     1427.93     1427.38     69.10 o   0.37193
   8  13   3      461.63      375.40     47.24 o   0.39440
   9  13   3      397.95      239.40     39.83 o   0.41840
  10  13   3      966.89      990.42     68.47 o   0.44369
 -11 -13  -3        0.82        0.00     53.54 o   0.47006
 -12 -13  -3      841.34      616.94     71.72 o   0.49733
  13  13   3      278.30      224.32     45.72 o   0.52537
  14  13   3      239.86      216.54     43.83 o   0.55406
  15  13   3       17.00       24.44     37.38 o   0.58331
  15 -14  -3       26.95       31.48     34.55 o   0.59269
  14 -14  -3        2.64       80.97     36.85 o   0.56399
  13 -14  -3      293.96      223.00     39.52 o   0.53589
  12 -14  -3     2772.69     2725.64    188.07 o   0.50849
  11 -14  -3       18.75       69.56     65.52 o   0.48192
  10 -14  -3      811.98      772.96     62.77 o   0.45631
   9 -14  -3     1195.67     1121.13     70.41 o   0.43183
   8 -14  -3     2306.49     2534.87    101.68 o   0.40870
   7 -14  -3      716.86      988.24     72.14 o   0.38714
   6 -14  -3      820.56      910.90     54.13 o   0.36744
  -5  14   3      558.70      491.20     54.59 o   0.34992
   4 -14  -3     1124.59      926.93     49.76 o   0.33491
  -3  14   3     1366.32     1440.94     36.03 o   0.32276
   2 -14  -3     2148.25     1992.75     41.45 o   0.31381
   1 -14  -3      272.77      294.27     20.64 o   0.30834
   0  14   3       42.75       94.45     16.98 o   0.30653
   1  14   3     3241.43     3074.82     59.60 o   0.30844
   2  14   3     9397.71     9114.57    104.35 o   0.31402
   3  14   3     2186.01     2160.88     44.27 o   0.32306
   4  14   3     1120.94     1215.95     36.43 o   0.33529
   5  14   3        3.48        7.62     11.93 o   0.35038
   6  14   3     6992.77     6563.03    138.29 o   0.36796
  -7 -14  -3       54.17       46.28     43.14 o   0.38772
   8  14   3     7665.01     7432.67    191.98 o   0.40932
   9  14   3       55.54        4.84     36.82 o   0.43250
 -10 -14  -3     1602.19     1506.89    102.20 o   0.45701
 -11 -14  -3      433.35      341.02     59.26 o   0.48265
 -12 -14  -3     1708.09     1524.27    107.91 o   0.50925
 -13 -14  -3        4.67        0.00     43.76 o   0.53667
  14  14   3      584.63      636.36     62.82 o   0.56478
  15  14   3        5.44       10.18     33.99 o   0.59350
  14 -15  -3     1551.33     1593.23     88.40 o   0.57529
  13 -15  -3       57.04       53.64     32.15 o   0.54778
  12 -15  -3       12.20      115.79     75.35 o   0.52101
  11 -15  -3       69.32      209.11     83.79 o   0.49510
  10 -15  -3     1000.00     1296.02     82.03 o   0.47021
   9 -15  -3       15.20        5.57     35.64 o   0.44650
   8 -15  -3     2586.75     2751.86    106.88 o   0.42416
   7 -15  -3     1079.82     1142.56     72.28 o   0.40343
   6 -15  -3     1281.84     1337.45     65.25 o   0.38457
  -5  15   3      633.59      566.63     58.65 o   0.36786
   4 -15  -3       22.37       34.95     21.31 o   0.35361
   3 -15  -3       47.18       65.73     23.39 o   0.34213
   2 -15  -3      205.37      149.71     14.33 o   0.33370
   1 -15  -3      253.14      269.13     21.19 o   0.32856
   0  15   3      166.38      129.15     17.86 o   0.32686
   1  15   3      141.57      173.76     22.66 o   0.32866
   2  15   3     1310.76     1242.52     42.31 o   0.33389
   3  15   3     2087.43     2175.74     45.56 o   0.34241
   4  15   3     3500.86     3301.08     59.67 o   0.35398
  -5 -15  -3     1020.98     1044.51     39.26 o   0.36830
   6  15   3     3242.79     3152.42    100.75 o   0.38507
   7  15   3       16.95       56.33     38.42 o   0.40399
   8  15   3     2445.75     2553.64     97.45 o   0.42476
   9  15   3     1058.46     1077.79     70.61 o   0.44714
 -10 -15  -3     1230.94     1180.72     91.64 o   0.47089
 -11 -15  -3       35.49        0.00     50.68 o   0.49581
 -12 -15  -3        0.86        0.00     51.04 o   0.52174
 -13 -15  -3     1130.27      996.83     91.64 o   0.54853
  14  15   3      201.15      190.48     43.68 o   0.57607
  14 -16  -3       79.79       93.00     36.75 o   0.58714
  13 -16  -3       57.92       84.20     40.70 o   0.56020
  12 -16  -3      906.33     1044.06    132.22 o   0.53406
  11 -16  -3      142.43      211.21     82.37 o   0.50882
  10 -16  -3      697.98      762.23    111.72 o   0.48463
   9 -16  -3     1661.58     1834.62     92.58 o   0.46166
   8 -16  -3     1066.43     1211.72     76.28 o   0.44009
   7 -16  -3      277.59      331.77     47.91 o   0.42015
   6 -16  -3     5222.25     5069.47    122.55 o   0.40207
  -5  16   3      531.92      505.07     57.71 o   0.38612
   4 -16  -3     3359.40     3256.23     92.62 o   0.37257
   3 -16  -3     1452.95     1317.53     73.40 o   0.36169
   2 -16  -3     1917.28     1830.76     43.51 o   0.35373
  -1  16   3     1339.87     1386.64     47.95 o   0.34888
   0  16   3     4747.02     4407.77     73.64 o   0.34728
   1  16   3        9.73       14.93     17.68 o   0.34898
   2  16   3     1028.41     1001.20     40.27 o   0.35391
   3  16   3     1449.30     1366.18     38.18 o   0.36196
   4  16   3      333.01      329.18     22.07 o   0.37292
   5  16   3      580.22      560.51     36.98 o   0.38654
   6  16   3     5266.53     4666.80    123.18 o   0.40255
   7  16   3      531.44      482.09     50.72 o   0.42068
   8  16   3     2380.66     2131.99     93.25 o   0.44067
   9  16   3     3040.44     2994.57    113.19 o   0.46228
  10  16   3       77.88       24.38     36.80 o   0.48529
 -11 -16  -3      124.53       53.66     44.57 o   0.50951
 -12 -16  -3     2914.45     2920.68    148.45 o   0.53477
 -13 -16  -3        4.59        0.00     50.93 o   0.56094
  14  16   3       16.83       25.73     34.14 o   0.58790
  14 -17  -3       69.32       80.47     33.20 o   0.59949
  13 -17  -3       93.53      242.83     60.10 o   0.57313
  12 -17  -3       78.66      162.85     70.92 o   0.54760
  11 -17  -3     1171.07     1402.08    143.31 o   0.52302
  10 -17  -3      723.09      853.44    111.29 o   0.49952
   9 -17  -3      786.16      725.20     60.84 o   0.47727
   8 -17  -3      203.68      236.02     40.67 o   0.45644
   7 -17  -3      560.42      621.66     59.42 o   0.43724
   6 -17  -3      261.43      223.68     38.66 o   0.41990
  -5  17   3     3500.39     3509.75    135.41 o   0.40466
   4 -17  -3      113.61       61.16     26.80 o   0.39175
   3 -17  -3      943.07     1044.02     58.58 o   0.38142
   2 -17  -3      100.64       74.60     25.19 o   0.37387
  -1  17   3     1857.87     1778.07     47.57 o   0.36929
   0  17   3      668.70      711.55     32.69 o   0.36778
   1  17   3     3904.32     3834.43     73.08 o   0.36938
   2  17   3    11597.99    10543.43    123.49 o   0.37405
   3  17   3     4201.30     4140.87     65.83 o   0.38167
   4  17   3      706.84      689.36     36.82 o   0.39208
   5  17   3      222.85      172.96     30.77 o   0.40505
   6  17   3       41.74       24.15     23.94 o   0.42036
   7  17   3     2137.40     2236.64     91.66 o   0.43775
   8  17   3      883.99      995.81     69.46 o   0.45700
  -9 -17  -3      575.59      556.02     68.69 o   0.47787
  10  17   3        2.65       46.04     38.10 o   0.50016
 -11 -17  -3      534.71      453.88     62.36 o   0.52369
 -12 -17  -3      483.55      360.42     61.20 o   0.54830
 -13 -17  -3      466.52      324.52     60.35 o   0.57386
 -14 -17  -3       65.66       77.58     45.08 o   0.60023
  13 -18  -3        4.51      101.64     49.90 o   0.58654
  12 -18  -3      174.23      197.42     75.64 o   0.56162
  11 -18  -3        2.91        5.05     54.73 o   0.53768
  10 -18  -3      715.05      845.86    114.35 o   0.51485
   9 -18  -3        6.47       12.32     30.33 o   0.49328
   8 -18  -3      417.79      364.08     50.22 o   0.47316
   7 -18  -3     1412.45     1498.92     75.51 o   0.45467
  -6  18   3     1183.07     1139.61     86.50 o   0.43802
  -5  18   3      712.75      582.74     65.86 o   0.42343
   4 -18  -3     1746.72     1756.31     76.16 o   0.41111
   3 -18  -3     8870.60     8848.47    157.20 o   0.40128
   2 -18  -3      273.42      219.25     37.13 o   0.39411
  -1  18   3     1956.08     1807.59     62.93 o   0.38977
   0  18   3      206.51      204.25     26.33 o   0.38834
   1  18   3     2780.24     2794.62     64.97 o   0.38985
   2  18   3      248.86      234.79     26.27 o   0.39428
   3  18   3       27.63       51.39     15.97 o   0.40152
   4  18   3      121.77      110.01     22.74 o   0.41142
   5  18   3     5834.74     5590.88    130.03 o   0.42381
   6  18   3     1580.11     1543.56     62.19 o   0.43846
   7  18   3       47.29       68.52     34.31 o   0.45516
   8  18   3        0.11        0.00     43.74 o   0.47370
   9  18   3      866.85     1244.86     97.40 o   0.49386
  10  18   3      221.76      180.38     41.75 o   0.51546
  11  18   3     1345.90     1465.37     87.88 o   0.53833
 -12 -18  -3      427.35      490.94     70.43 o   0.56230
 -13 -18  -3      108.53       43.77     38.19 o   0.58725
  13 -19  -3       19.16       74.64     48.75 o   0.60038
  12 -19  -3        0.38        9.68     54.20 o   0.57606
  11 -19  -3     4539.46     4641.94    253.37 o   0.55275
  10 -19  -3       69.79       23.70     54.17 o   0.53056
   9 -19  -3      296.72      376.17     84.27 o   0.50967
   8 -19  -3     1430.54     1460.83     88.25 o   0.49022
   7 -19  -3     1838.44     1918.12     84.93 o   0.47240
  -6  19   3     1392.49     1417.16     97.61 o   0.45640
  -5  19   3      720.14      801.00     76.04 o   0.44241
   4 -19  -3      152.55      157.52     36.40 o   0.43063
   3 -19  -3      434.93      501.80     47.17 o   0.42126
  -2  19   3      172.05      169.25     26.76 o   0.41444
  -1  19   3      484.06      492.98     37.40 o   0.41031
   0  19   3     3308.85     3115.28     68.51 o   0.40895
   1  19   3     9103.40     8912.77    139.46 o   0.41039
   2  19   3        0.19       36.21     19.81 o   0.41459
   3  19   3        2.14       24.35     24.15 o   0.42148
  -4 -19  -3      697.67      551.43     40.29 o   0.43093
   5  19   3     1237.99     1227.17     56.88 o   0.44277
   6  19   3       43.26       28.21     24.24 o   0.45681
   7  19   3      583.40      591.54     44.11 o   0.47287
   8  19   3      222.77      141.03     47.76 o   0.49074
   9  19   3       86.59       56.55     36.03 o   0.51023
  10  19   3        3.88       52.58     37.54 o   0.53117
  11  19   3      220.33      222.09     45.87 o   0.55338
 -12 -19  -3       48.15       88.61     51.04 o   0.57673
 -13 -19  -3      917.40      866.20     91.25 o   0.60107
  12 -20  -3      467.49      563.61    105.18 o   0.59091
  11 -20  -3       62.68       41.01     55.96 o   0.56820
  10 -20  -3      136.91      155.65     70.50 o   0.54664
   9 -20  -3       16.89        0.00     60.16 o   0.52639
   8 -20  -3        0.52       18.85     35.05 o   0.50758
   7 -20  -3      223.65      102.15     37.34 o   0.49039
  -6  20   3      138.26       69.59     53.44 o   0.47499
  -5  20   3     1723.89     2055.78    118.64 o   0.46157
   4 -20  -3     1523.53     1481.39     73.11 o   0.45030
   3 -20  -3     3679.10     3473.16    129.04 o   0.44134
  -2  20   3       26.30       31.82     24.55 o   0.43483
  -1  20   3      893.11      763.25     44.42 o   0.43090
   0  20   3      874.68      831.97     47.07 o   0.42961
   1  20   3      528.32      520.65     33.32 o   0.43097
   2  20   3     1454.41     1399.06     51.06 o   0.43498
   3  20   3       54.63       47.84     21.88 o   0.44155
   4  20   3     3145.81     3286.75     79.39 o   0.45058
   5  20   3      430.92      311.16     34.98 o   0.46191
   6  20   3      231.02      183.18     29.58 o   0.47540
   7  20   3        5.99        7.73     31.14 o   0.49084
   8  20   3      143.25      107.06     36.50 o   0.50808
   9  20   3       50.56       73.34     35.37 o   0.52693
  10  20   3      766.80      812.66     68.73 o   0.54723
  11  20   3      487.98      450.57     56.72 o   0.56882
 -12 -20  -3      192.82      100.73     40.88 o   0.59155
  11 -21  -3      134.11      121.97     60.84 o   0.58400
  10 -21  -3      453.39      462.98     96.16 o   0.56305
   9 -21  -3     1015.64      948.94    121.52 o   0.54341
   8 -21  -3       48.41       50.64     36.16 o   0.52521
   7 -21  -3     1316.84     1418.88     76.10 o   0.50862
  -6  21   3     1749.50     1800.70    111.81 o   0.49379
  -5  21   3     1468.49     1481.81    102.73 o   0.48089
   4 -21  -3     1550.78     1528.76     75.32 o   0.47008
  -3  21   3        2.31       31.39     27.29 o   0.46150
  -2  21   3     1096.95     1077.85     55.25 o   0.45529
  -1  21   3      534.56      554.16     40.22 o   0.45154
   0  21   3       44.23       17.89     26.78 o   0.45030
   1  21   3       32.20       46.36     27.58 o   0.45161
   2  21   3      106.54      195.19     31.60 o   0.45543
   3  21   3       28.47       24.05     20.32 o   0.46171
  -4 -21  -3      358.47      308.20     32.07 o   0.47035
   5  21   3        3.33        0.00     25.56 o   0.48122
   6  21   3       40.06       29.17     24.03 o   0.49418
   7  21   3       44.74       29.94     31.90 o   0.50905
   8  21   3        6.55        9.75     32.05 o   0.52570
   9  21   3      154.91      181.96     39.73 o   0.54394
  10  21   3     1029.13     1024.66     76.10 o   0.56362
  11  21   3      237.84      249.18     46.09 o   0.58460
  11 -22  -3       31.79       27.00     56.78 o   0.60013
  10 -22  -3     1305.29     1335.45    148.42 o   0.57976
   9 -22  -3     1947.98     1594.55    157.93 o   0.56070
   8 -22  -3       82.33       42.67     56.92 o   0.54309
   7 -22  -3      106.22      109.78     38.68 o   0.52706
  -6  22   3      281.32      365.99     64.99 o   0.51276
  -5  22   3      677.14      834.53     82.86 o   0.50035
   4 -22  -3     2054.14     2027.88     88.19 o   0.48997
  -3  22   3      670.48      630.71     45.06 o   0.48175
  -2  22   3      526.42      482.34     40.00 o   0.47580
  -1  22   3      150.96      108.76     25.68 o   0.47221
   0  22   3        8.18        0.00     28.63 o   0.47103
   1  22   3      435.52      414.66     37.85 o   0.47228
   2  22   3     2300.59     2300.27     79.33 o   0.47594
   3  22   3      479.71      540.56     42.94 o   0.48195
   4  22   3     1110.66      879.37     53.18 o   0.49023
  -5 -22  -3      894.80      778.54     55.93 o   0.50067
   6  22   3      286.88      217.85     39.68 o   0.51313
   7  22   3      448.47      407.91     49.26 o   0.52748
   8  22   3        8.41       13.18     31.92 o   0.54356
   9  22   3      227.16      212.35     43.13 o   0.56122
  10  22   3      434.83      429.43     55.31 o   0.58031
  11  22   3      117.54      108.67     40.58 o   0.60071
  10 -23  -3      253.08      176.16     66.74 o   0.59675
   9 -23  -3        0.07        0.00     72.02 o   0.57825
   8 -23  -3     3829.48     3766.14    233.84 o   0.56118
   7 -23  -3       22.52       57.08     28.83 o   0.54569
  -6  23   3      282.58      393.37     64.55 o   0.53189
  -5  23   3      465.88      518.31     70.52 o   0.51994
  -4  23   3       79.49       82.82     24.51 o   0.50996
  -3  23   3       10.70       13.28     23.42 o   0.50207
  -2  23   3     1114.86     1040.40     56.93 o   0.49636
  -1  23   3      401.18      403.37     37.89 o   0.49292
   0  23   3       58.22       26.38     24.81 o   0.49179
   1  23   3      228.98      240.97     32.48 o   0.49298
  -2 -23  -3      168.69      170.09     33.39 o   0.49649
   3  23   3     1218.93     1256.39     62.09 o   0.50226
   4  23   3     1616.79     1627.68     68.94 o   0.51021
   5  23   3      477.88      376.64     36.74 o   0.52025
   6  23   3      176.82       89.15     30.48 o   0.53225
   7  23   3      515.49      453.16     52.46 o   0.54610
   8  23   3       24.55        2.20     31.01 o   0.56164
   9  23   3        1.66       28.34     34.36 o   0.57875
  10  23   3      293.16      268.74     47.39 o   0.59729
   9 -24  -3      795.38      716.88    110.34 o   0.59603
   8 -24  -3       86.62      100.72     63.80 o   0.57948
  -7  24   3      131.99      223.40     61.08 o   0.56449
  -6  24   3      522.09      496.55     69.44 o   0.55117
  -5  24   3      104.36       67.78     34.28 o   0.53964
  -4  24   3     2356.03     2378.54     86.04 o   0.53003
  -3  24   3        2.90       10.54     22.71 o   0.52244
  -2  24   3      558.13      537.57     43.47 o   0.51696
  -1  24   3      407.49      343.53     37.16 o   0.51366
   0  24   3       91.56       45.19     25.58 o   0.51257
   1  24   3      373.64      276.90     33.02 o   0.51372
   2  24   3      433.63      459.47     42.10 o   0.51708
   3  24   3       24.62       47.73     25.92 o   0.52262
   4  24   3      180.29      153.48     31.88 o   0.53027
   5  24   3        0.30       51.13     50.54 o   0.53994
   6  24   3       27.82        8.17     49.51 o   0.55151
   7  24   3       14.46       12.23     34.61 o   0.56488
   8  24   3     1334.16     1184.06     79.37 o   0.57992
   9  24   3      129.95      142.80     37.18 o   0.59651
   8 -25  -3      167.01      197.27     73.01 o   0.59797
  -7  25   3     1548.40     1736.41    120.93 o   0.58345
  -6  25   3      263.25      219.95     41.39 o   0.57057
  -5  25   3       12.68       20.83     31.76 o   0.55944
  -4  25   3      762.72      784.52     52.92 o   0.55018
  -3  25   3       15.10       12.84     21.86 o   0.54287
  -2  25   3      231.39      275.98     35.12 o   0.53760
  -1  25   3     2292.36     2276.93     85.26 o   0.53442
   0  25   3       20.06        0.00     27.18 o   0.53338
   1  25   3      516.25      436.57     39.86 o   0.53448
   2  25   3      707.54      706.55     49.14 o   0.53771
   3  25   3       14.16       41.14     25.05 o   0.54304
   4  25   3     1374.52     1353.64     66.53 o   0.55041
   5  25   3      761.78      810.65     82.99 o   0.55973
   6  25   3       21.17       14.89     44.67 o   0.57090
   7  25   3        5.34        3.97     41.78 o   0.58383
   8  25   3        2.21        1.64     30.68 o   0.59839
  -6  26   3       34.13       47.70     30.93 o   0.59008
  -5  26   3      169.50      166.12     38.09 o   0.57933
  -4  26   3      884.77      901.25     57.02 o   0.57039
  -3  26   3     1860.70     1767.28     77.42 o   0.56334
  -2  26   3     1090.67     1032.82     61.08 o   0.55827
  -1  26   3       14.83        5.18     29.82 o   0.55521
   0  26   3     1260.71     1114.28     62.95 o   0.55420
   1  26   3      371.61      379.03     39.70 o   0.55526
   2  26   3      536.17      582.18     46.94 o   0.55838
   3  26   3     2018.12     2101.50     83.56 o   0.56351
   4  26   3      350.63      294.66     41.61 o   0.57061
   5  26   3        1.77       75.36     51.70 o   0.57961
   6  26   3     1922.36     1988.74    125.31 o   0.59041
  -5  27   3      824.51      888.00     70.26 o   0.59930
  -4  27   3      101.58       66.04     23.98 o   0.59066
  -3  27   3        3.46       17.55     23.11 o   0.58386
  -2  27   3        1.32        0.75     23.44 o   0.57896
  -1  27   3      898.53      872.46     56.35 o   0.57602
   0  27   3        1.10       10.81     25.48 o   0.57505
   1  27   3     1067.18     1029.77     61.98 o   0.57607
   2  27   3      212.00      220.03     32.86 o   0.57907
   3  27   3       16.17       13.24     25.14 o   0.58403
   4  27   3      146.01       98.78     43.41 o   0.59088
   5  27   3      241.76      390.13     68.35 o   0.59957
  -2  28   3      316.19      210.94     34.07 o   0.59969
  -1  28   3      269.14      256.13     33.49 o   0.59684
   0  28   3       72.62       43.58     25.40 o   0.59591
   1  28   3      951.14      938.97     60.49 o   0.59690
   2  28   3      145.92      109.82     29.68 o   0.59979
 -16   0   4        8.94        0.00     35.95 o   0.55220
 -14   0   4      147.06      190.54     46.75 o   0.48607
 -12   0   4       13.56       60.78     39.65 o   0.42043
 -10   0   4      680.34      813.17     79.27 o   0.35558
  -8   0   4      524.54      624.64     63.83 o   0.29201
  -6   0   4    75141.77    70274.51    495.53 o   0.23082
  -4   0   4    13111.27    12607.77    114.30 o   0.17449
  -2   0   4    31252.26    32139.37    114.47 o   0.12954
   0   0   4    24310.21    21652.99    146.51 o   0.11083
   2   0   4   255230.73   240975.89    390.97 o   0.13020
   4   0   4    25781.72    23557.74    140.08 o   0.17546
   6   0   4     6512.72     5894.33    128.29 o   0.23192
   8   0   4      246.33      164.31     41.74 o   0.29318
  10   0   4     2022.01     1423.39     84.51 o   0.35677
  12   0   4    11582.72    10373.87    231.84 o   0.42165
  14   0   4      678.42      678.19     73.03 o   0.48729
  16   0   4      463.59      597.88     79.53 o   0.55343
 -17   1   4       90.59        6.51     26.19 o   0.58578
 -16   1   4      873.75      723.69     50.96 o   0.55260
 -15   1   4      801.45      600.19     48.02 o   0.51951
 -14   1   4      374.36      443.90     42.82 o   0.48652
 -13   1   4      176.68      218.12     33.90 o   0.45366
 -12   1   4      209.31      199.77     32.23 o   0.42096
 -11   1   4     3307.18     3125.22     91.26 o   0.38846
 -10   1   4     5141.33     5053.57    130.11 o   0.35620
  -9   1   4      306.55      289.92     38.63 o   0.32427
  -8   1   4    10484.55    10529.12    163.40 o   0.29277
  -7   1   4     1844.35     1925.61     70.06 o   0.26186
  -6   1   4     4638.06     4761.12     92.80 o   0.23178
  -5   1   4    10948.97    10862.27    122.72 o   0.20288
   4  -1  -4     1148.47      887.21     25.54 o   0.17575
  -3   1   4     1819.45     1720.57     23.82 o   0.15137
   2  -1  -4      307.73      297.18     18.68 o   0.13125
  -1   1   4     2214.59     2686.36     27.88 o   0.11760
   0   1   4      491.81      273.35      8.51 o   0.11282
   1   1   4    12051.71    11540.10     53.97 o   0.11797
   2   1   4    16780.40    17203.92     78.23 o   0.13189
   3   1   4      580.99      551.59     19.55 o   0.15221
   4   1   4     1229.74     1702.22     24.50 o   0.17672
   5   1   4     5442.65     5262.32     60.26 o   0.20392
   6   1   4     8723.65     9353.50    111.92 o   0.23288
   7   1   4      451.68      415.12     34.87 o   0.26300
   8   1   4     6622.52     5846.38    101.74 o   0.29393
   9   1   4      334.12      298.81     37.30 o   0.32545
  10   1   4     2463.05     2139.76     70.93 o   0.35739
  11   1   4      842.04      697.03     46.99 o   0.38966
  12   1   4      223.47      380.94     45.75 o   0.42217
  13   1   4       24.68       32.08     32.27 o   0.45488
  14   1   4      756.93      667.26     52.76 o   0.48774
  15   1   4       11.66        3.56     26.67 o   0.52074
  16   1   4     4514.50     4303.79    126.29 o   0.55383
  17   1   4       12.83        9.56     24.62 o   0.58701
  17  -2  -4       35.07        9.46     31.88 o   0.58691
 -16   2   4      536.26      526.85     45.81 o   0.55380
 -15   2   4        9.34       12.35     26.38 o   0.52079
 -14   2   4      137.15      153.84     31.79 o   0.48789
  13  -2  -4      789.66      896.55     60.13 o   0.45513
 -12   2   4      544.09      527.78     47.00 o   0.42254
 -11   2   4      341.43      365.93     40.34 o   0.39017
 -10   2   4       11.57       22.07     35.26 o   0.35807
  -9   2   4      490.19      473.92     43.39 o   0.32632
  -8   2   4      511.33      654.01     45.11 o   0.29504
  -7   2   4     8778.86     8772.48    140.56 o   0.26440
  -6   2   4     5705.26     5457.06    100.74 o   0.23463
  -5   2   4     2515.98     2401.61     61.01 o   0.20613
   4  -2  -4     5597.21     5021.13     64.66 o   0.17951
  -3   2   4    15194.84    16276.10     86.79 o   0.15571
  -2   2   4     4484.08     4092.23     44.02 o   0.13623
   1  -2  -4    29433.73    27681.97    126.57 o   0.12314
   0   2   4    74296.00    73362.25    112.44 o   0.11857
  -1  -2  -4     2751.22     3445.73     34.88 o   0.12348
  -2  -2  -4      404.02      738.71     18.31 o   0.13685
   3   2   4     5109.85     6377.13     66.44 o   0.15652
   4   2   4      388.09      559.42     17.72 o   0.18045
   5   2   4     9482.31     8934.29     68.49 o   0.20716
   6   2   4     2440.28     2196.22     57.31 o   0.23572
   7   2   4      522.23      539.73     41.66 o   0.26552
   8   2   4        4.44       14.90     26.91 o   0.29619
   9   2   4     4738.55     4312.06     91.94 o   0.32749
  10   2   4      186.41       69.07     27.10 o   0.35925
  11   2   4     1042.17     1021.66     56.16 o   0.39137
  12   2   4     2569.55     2358.33     82.27 o   0.42375
  13   2   4     1039.84     1005.89     58.29 o   0.45634
  14   2   4     1099.00     1115.89     63.09 o   0.48911
  15   2   4     2092.11     1991.54     84.39 o   0.52201
  16   2   4     1587.15     1665.72     81.25 o   0.55503
  17   2   4     1093.40     1171.95     70.82 o   0.58814
  17  -3  -4      458.09      390.21     50.64 o   0.58880
  16  -3  -4      172.55      155.24     37.39 o   0.55580
 -15   3   4       59.42       44.40     24.46 o   0.52292
 -14   3   4       45.39       46.13     28.47 o   0.49016
 -13   3   4      177.28      131.20     32.72 o   0.45756
 -12   3   4      115.20      112.94     33.10 o   0.42516
 -11   3   4        7.99       33.93     27.95 o   0.39300
 -10   3   4     3330.95     3159.22     85.52 o   0.36115
  -9   3   4     1628.67     1519.57     71.24 o   0.32970
  -8   3   4     2557.79     2687.80     84.96 o   0.29878
  -7   3   4    11965.79    11906.06    161.39 o   0.26856
  -6   3   4     2613.50     3069.72     77.86 o   0.23932
   5  -3  -4      458.60      527.60     28.66 o   0.21145
   4  -3  -4     3244.12     3183.38     53.03 o   0.18559
   3  -3  -4      715.50      800.98     28.43 o   0.16268
  -2   3   4     2652.97     2868.29     29.89 o   0.14415
  -1   3   4     1922.50     1786.77     24.81 o   0.13185
   0   3   4     3046.81     2943.07     23.49 o   0.12760
  -1  -3  -4    75480.36    72321.39    164.02 o   0.13217
  -2  -3  -4     6282.21     6177.10     54.98 o   0.14474
   3   3   4     9921.85     9618.52     59.36 o   0.16346
   4   3   4     1952.11     1990.64     49.50 o   0.18650
   5   3   4      186.37      315.91     25.43 o   0.21246
   6   3   4      991.90      785.76     33.29 o   0.24038
   7   3   4        9.95       20.67     25.61 o   0.26967
   8   3   4    19575.99    19382.21    180.42 o   0.29992
   9   3   4     1157.77     1313.21     55.62 o   0.33086
  10   3   4      425.84      377.24     36.57 o   0.36233
  11   3   4      862.12      809.68     49.38 o   0.39419
  12   3   4        6.40       33.76     31.87 o   0.42636
  13   3   4     1186.10     1322.26     76.23 o   0.45877
  14   3   4     3613.99     3646.83    108.54 o   0.49137
  15   3   4        4.43       11.82     28.26 o   0.52414
  16   3   4       68.31       84.54     31.41 o   0.55703
  17   3   4       49.16       64.16     33.08 o   0.59003
  17  -4  -4       68.50       65.98     33.48 o   0.59143
  16  -4  -4      175.62      193.40     39.93 o   0.55859
  15  -4  -4     4083.74     3758.17    152.40 o   0.52588
 -14   4   4      267.03      152.35     32.89 o   0.49332
 -13   4   4      497.50      447.34     45.61 o   0.46095
 -12   4   4        1.21       30.37     29.58 o   0.42880
 -11   4   4       38.30       51.86     29.14 o   0.39694
 -10   4   4      341.96      375.22     36.64 o   0.36543
  -9   4   4     1735.66     1546.28     58.09 o   0.33439
  -8   4   4     3345.39     3344.18     96.30 o   0.30394
  -7   4   4      500.81      377.98     38.47 o   0.27429
   6  -4  -4     8762.63     9180.61    111.98 o   0.24573
   5  -4  -4       92.73       70.20     20.47 o   0.21868
   4  -4  -4    14670.38    14532.87    159.11 o   0.19378
   3  -4  -4    28894.85    26936.35    149.24 o   0.17197
  -2   4   4     2876.01     2818.47     33.97 o   0.15456
  -1   4   4    12460.42    12721.55     55.58 o   0.14315
   0   4   4     1458.38     1545.18     22.02 o   0.13925
  -1  -4  -4      384.41      250.84     10.53 o   0.14345
  -2  -4  -4    19266.13    18756.02    127.96 o   0.15511
   3   4   4     5446.17     4805.94     61.26 o   0.17271
   4   4   4       31.96       15.60     15.08 o   0.19466
   5   4   4    22942.96    22323.54    154.64 o   0.21965
  -6  -4  -4     1987.24     2110.59     66.29 o   0.24676
   7   4   4     7256.26     7516.15    108.17 o   0.27537
   8   4   4      359.75      412.70     34.78 o   0.30506
   9   4   4      111.27       53.98     34.48 o   0.33553
  10   4   4       47.14       12.21     28.00 o   0.36660
  11   4   4      667.96      578.83     44.56 o   0.39812
  12   4   4     1451.54     1378.63     65.36 o   0.42999
  13   4   4      139.92      168.12     35.36 o   0.46215
  14   4   4      347.97      296.30     39.14 o   0.49453
  15   4   4       15.69       46.03     29.66 o   0.52709
  16   4   4      100.27      104.27     30.88 o   0.55981
  17   4   4     1126.25     1194.33     72.24 o   0.59266
  17  -5  -4     1010.85     1022.78     75.02 o   0.59480
  16  -5  -4      129.92      177.71     38.98 o   0.56216
  15  -5  -4      432.88      527.10     56.28 o   0.52967
  14  -5  -4       76.94      144.16     40.78 o   0.49736
 -13   5   4      411.14      371.03     42.84 o   0.46526
 -12   5   4       99.59       77.95     30.43 o   0.43344
 -11   5   4     3115.70     3254.30     90.77 o   0.40194
 -10   5   4       32.98       68.37     25.33 o   0.37086
  -9   5   4        2.35       85.90     31.18 o   0.34031
  -8   5   4     1678.76     1675.27     54.85 o   0.31044
   7  -5  -4      106.24       84.75     22.01 o   0.28148
   6  -5  -4      242.78      355.70     30.28 o   0.25373
   5  -5  -4    16574.05    15308.22    180.02 o   0.22764
   4  -5  -4     6820.22     7069.82     79.75 o   0.20384
   3  -5  -4       11.57       44.92      7.35 o   0.18322
  -2   5   4      347.79      295.05      9.02 o   0.16699
  -1   5   4      455.36      506.10     15.78 o   0.15649
   0   5   4     1495.21     1446.29     22.31 o   0.15293
  -1  -5  -4   162662.22   153529.34    259.20 o   0.15676
   2   5   4     5177.87     4829.09     45.93 o   0.16750
   3   5   4      118.24      270.65     12.08 o   0.18392
   4   5   4     8719.60     8495.83     92.50 o   0.20467
   5   5   4     4418.56     4558.46     73.34 o   0.22857
  -6  -5  -4     2817.13     3215.72     81.85 o   0.25474
   7   5   4    17345.73    16951.23    156.61 o   0.28254
   8   5   4       49.16       53.65     24.10 o   0.31154
   9   5   4      482.46      378.81     34.73 o   0.34143
  10   5   4      491.07      413.29     37.68 o   0.37201
  11   5   4      373.87      392.00     39.79 o   0.40310
  12   5   4     1380.12     1349.17     64.13 o   0.43461
  13   5   4     2944.96     2707.29     90.44 o   0.46645
  14   5   4        7.99       12.17     29.88 o   0.49855
  15   5   4      736.23      680.71     52.84 o   0.53087
 -16  -5  -4       76.49       42.10     32.82 o   0.56337
  17   5   4       45.62       55.96     29.45 o   0.59602
  17  -6  -4       41.62       61.73     34.17 o   0.59890
  16  -6  -4      372.74      469.09     53.30 o   0.56649
  15  -6  -4     1278.07     1180.11     74.65 o   0.53426
  14  -6  -4      438.40      521.28     55.40 o   0.50224
 -13   6   4     1469.32     1546.01     92.61 o   0.47048
 -12   6   4      170.79      127.01     28.47 o   0.43904
 -11   6   4      142.21      136.41     28.51 o   0.40797
 -10   6   4     1440.22     1298.87     57.89 o   0.37739
  -9   6   4     5703.43     5688.31    135.62 o   0.34741
  -8   6   4     4590.29     4815.43     88.66 o   0.31822
  -7   6   4     4357.38     4637.14     70.19 o   0.29003
   6  -6  -4       20.41       74.70     43.58 o   0.26318
   5  -6  -4     3339.64     3712.25     61.18 o   0.23813
   4  -6  -4     7839.60     7271.43     80.24 o   0.21549
   3  -6  -4     9213.06     9352.18     86.96 o   0.19610
  -2   6   4    35506.14    37449.30    106.46 o   0.18103
  -1   6   4      809.45      909.45     18.62 o   0.17139
   0   6   4     5284.56     6005.42     51.78 o   0.16814
  -1  -6  -4     1678.20     1530.11     25.13 o   0.17164
   2   6   4      105.18       51.39      8.54 o   0.18149
   3   6   4       11.88       29.33      8.81 o   0.19675
   4   6   4     1455.06     1621.12     55.12 o   0.21627
   5   6   4     1485.73     1311.39     45.51 o   0.23902
   6   6   4       85.11      180.09     26.45 o   0.26415
   7   6   4      119.29      197.81     29.97 o   0.29105
  -8  -6  -4        2.14       14.22     24.96 o   0.31928
   9   6   4     1572.16     1481.12     56.73 o   0.34852
  10   6   4      658.25      684.50     45.00 o   0.37852
  11   6   4     2051.40     1805.04     69.17 o   0.40912
  12   6   4       89.39       83.30     29.84 o   0.44020
  13   6   4       22.88       25.38     26.48 o   0.47166
  14   6   4      853.67      740.38     53.33 o   0.50343
  15   6   4     1173.96     1048.46     63.86 o   0.53545
  16   6   4     1504.44     1482.87     77.40 o   0.56769
  17   6   4      298.12      252.03     45.93 o   0.60010
  16  -7  -4      512.38      729.86     64.10 o   0.57156
  15  -7  -4      101.60      146.53     38.66 o   0.53964
  14  -7  -4     1457.29     1467.59     79.04 o   0.50796
 -13   7   4     2189.46     2297.19    110.66 o   0.47658
 -12   7   4      180.99      206.33     49.50 o   0.44556
 -11   7   4       68.24      104.52     26.55 o   0.41499
 -10   7   4        8.26        5.56     26.37 o   0.38496
  -9   7   4      912.33      961.40     46.21 o   0.35563
  -8   7   4       16.55       14.55     20.38 o   0.32716
  -7   7   4     1181.45     1160.44     43.27 o   0.29982
  -6   7   4       81.04      119.65     15.04 o   0.27393
   5  -7  -4     6610.92     7605.48     84.00 o   0.24995
   4  -7  -4       36.52       26.20     12.41 o   0.22849
   3  -7  -4    18017.67    17606.09    187.53 o   0.21031
  -2   7   4      305.15      318.43     12.84 o   0.19633
  -1   7   4      672.16      616.26     17.00 o   0.18748
   0   7   4     4528.45     4127.70     45.29 o   0.18452
  -1  -7  -4       78.16       78.78     11.58 o   0.18771
   2   7   4    12713.41    12492.31     78.72 o   0.19676
   3   7   4    10015.66     9881.25     76.43 o   0.21092
   4   7   4      165.84      206.18     40.10 o   0.22923
   5   7   4      522.59      551.11     47.89 o   0.25080
   6   7   4      314.36      358.18     48.05 o   0.27486
   7   7   4     3323.96     3126.27     70.64 o   0.30081
   8   7   4     1110.15      921.74     45.08 o   0.32820
  -9  -7  -4     2439.91     2263.10     79.29 o   0.35670
  10   7   4     2001.59     1714.73     65.71 o   0.38607
  11   7   4     1812.70     1826.13     68.57 o   0.41612
  12   7   4     1427.90     1400.45     65.54 o   0.44671
  13   7   4       80.33       69.66     28.88 o   0.47774
  14   7   4     1292.05     1338.02     68.04 o   0.50913
  15   7   4       73.46       59.95     27.27 o   0.54082
  16   7   4      172.84      159.76     44.44 o   0.57275
  16  -8  -4      168.53      263.07     45.46 o   0.57736
 -15   8   4       55.11       66.95     40.44 o   0.54577
  14  -8  -4       21.19       88.24     37.12 o   0.51447
 -13   8   4       87.32      116.64     44.76 o   0.48352
 -12   8   4      291.67      312.31     48.75 o   0.45298
 -11   8   4     1225.70     1277.57     79.22 o   0.42294
 -10   8   4     1134.17     1092.40     50.85 o   0.39352
  -9   8   4       78.59       92.69     18.70 o   0.36487
  -8   8   4       22.73        4.20     15.83 o   0.33719
  -7   8   4     2142.69     2054.17     53.20 o   0.31073
  -6   8   4     3633.22     3294.57     45.68 o   0.28583
   5  -8  -4     5768.91     6398.35     74.52 o   0.26294
   4  -8  -4     1926.51     1863.76     43.75 o   0.24263
  -3   8   4     1509.42     1464.95     33.90 o   0.22559
  -2   8   4     1731.12     2069.56     28.48 o   0.21262
  -1   8   4     5866.89     6103.66     51.74 o   0.20448
   0   8   4    22873.96    24216.61    126.96 o   0.20176
  -1  -8  -4      386.48      449.67     20.81 o   0.20469
   2   8   4    12509.02    12364.70     82.90 o   0.21302
   3   8   4     1455.02     1411.87     33.30 o   0.22616
  -4  -8  -4     4806.19     5537.93     86.03 o   0.24333
   5   8   4     6599.71     5965.18    108.44 o   0.26375
   6   8   4    25504.95    24910.80    123.29 o   0.28672
   7   8   4       74.21       71.79     21.48 o   0.31169
   8   8   4     7074.21     6745.91    109.41 o   0.33820
  -9  -8  -4      941.14      886.30     53.12 o   0.36592
 -10  -8  -4      946.34      958.78     59.60 o   0.39460
  11   8   4       31.23       26.34     25.62 o   0.42405
  12   8   4     3070.36     2779.91     87.88 o   0.45410
  13   8   4      526.43      496.76     45.55 o   0.48466
  14   8   4      815.76      841.87     56.89 o   0.51563
  15   8   4      181.20      222.19     46.44 o   0.54694
  16   8   4       52.64       40.48     36.46 o   0.57854
  16  -9  -4       34.62       87.97     35.61 o   0.58386
  15  -9  -4       14.60       75.15     33.15 o   0.55265
  14  -9  -4     1963.94     1989.10     92.63 o   0.52176
 -13   9   4      224.67      187.29     42.78 o   0.49126
 -12   9   4       19.22       32.34     35.16 o   0.46124
 -11   9   4      874.82      870.02     67.63 o   0.43177
 -10   9   4       28.38       28.77     38.91 o   0.40300
  -9   9   4     5143.85     5018.74     92.39 o   0.37508
  -8   9   4    11292.14    11299.27     94.16 o   0.34821
  -7   9   4     3439.72     3388.93     46.49 o   0.32265
  -6   9   4      137.84      146.63      9.85 o   0.29875
   5  -9  -4      984.31     1034.77     58.50 o   0.27693
   4  -9  -4      308.36      437.81     50.45 o   0.25772
  -3   9   4     2239.25     2292.86     42.74 o   0.24175
  -2   9   4    24346.34    24204.45    133.27 o   0.22969
   1  -9  -4       24.83       60.42     26.42 o   0.22217
   0  -9  -4     3924.98     4533.10     70.17 o   0.21968
  -1  -9  -4     1196.91     1393.85     36.38 o   0.22237
   2   9   4     3066.76     3375.80     47.76 o   0.23006
   3   9   4       30.42       94.16     18.35 o   0.24228
   4   9   4     4993.98     4317.14     70.08 o   0.25838
   5   9   4     2173.59     2259.21     70.71 o   0.27770
   6   9   4      710.27      773.05     49.41 o   0.29960
   7   9   4      650.04      693.59     23.41 o   0.32357
  -8  -9  -4     1300.87     1327.56     60.22 o   0.34918
  -9  -9  -4      153.24      109.52     28.39 o   0.37610
 -10  -9  -4     5130.39     4907.72    122.62 o   0.40406
  11   9   4      203.36      184.90     30.58 o   0.43286
  12   9   4       24.26       71.07     29.18 o   0.46234
  13   9   4      238.09      220.09     35.73 o   0.49239
  14   9   4        3.60        9.16     24.27 o   0.52290
  15   9   4      245.16      256.98     49.87 o   0.55380
  16   9   4      743.04      842.74     73.90 o   0.58503
  16 -10  -4      387.79      415.96     51.07 o   0.59104
  15 -10  -4        2.39       24.12     31.66 o   0.56023
  14 -10  -4      401.16      395.76     50.60 o   0.52979
 -13  10   4      219.08      312.00     50.83 o   0.49978
 -12  10   4       64.96       63.43     36.43 o   0.47029
 -11  10   4      678.16      604.14     60.38 o   0.44144
  10 -10  -4      723.70      674.78     44.71 o   0.41334
   9 -10  -4     2370.83     2356.49     94.99 o   0.38616
  -8  10   4     1374.49      994.16     41.66 o   0.36012
  -7  10   4     2736.34     2592.15     34.99 o   0.33547
   6 -10  -4     1368.43     1240.62     65.22 o   0.31255
   5 -10  -4      783.57      849.88     53.19 o   0.29177
   4 -10  -4      736.68      649.97     49.39 o   0.27360
  -3  10   4        3.35       48.22     12.89 o   0.25861
   2 -10  -4      473.40      458.15     35.61 o   0.24737
   1 -10  -4      980.85     1238.37     32.65 o   0.24042
   0 -10  -4     9244.71     8999.09     89.74 o   0.23811
  -1 -10  -4     1763.24     1561.92     46.64 o   0.24059
   2  10   4     9277.39    10138.03     88.78 o   0.24772
   3  10   4     1529.33     1566.47     37.72 o   0.25911
   4  10   4     1741.30     1854.01     40.93 o   0.27422
   5  10   4     3246.27     3527.94     87.82 o   0.29250
   6  10   4    11929.17    11836.93    167.36 o   0.31337
  -7 -10  -4     2217.27     2371.68     50.18 o   0.33636
   8  10   4     1271.71     1270.36     66.32 o   0.36106
   9  10   4     1258.26     1327.27     56.79 o   0.38715
 -10 -10  -4      392.68      404.92     44.38 o   0.41437
 -11 -10  -4      186.32      176.44     35.33 o   0.44250
  12  10   4      987.30     1063.18     57.81 o   0.47138
  13  10   4     1033.35      974.35     58.02 o   0.50088
  14  10   4     2826.46     2827.76    118.99 o   0.53091
  15  10   4        0.54       13.50     35.00 o   0.56137
  16  10   4      515.65      645.69     66.12 o   0.59220
  16 -11  -4      138.60      189.39     51.82 o   0.59888
  15 -11  -4       24.84       34.14     30.66 o   0.56849
  14 -11  -4     1271.05     1302.87     79.34 o   0.53852
 -13  11   4       68.27       34.27     36.00 o   0.50902
 -12  11   4      269.69      294.44     48.79 o   0.48011
 -11  11   4      856.77      818.92     68.41 o   0.45188
  10 -11  -4     1218.38     1268.00     75.98 o   0.42447
   9 -11  -4       43.05       44.30     34.90 o   0.39805
   8 -11  -4     8207.50     8403.32    172.97 o   0.37284
   7 -11  -4     2155.65     2252.71     88.72 o   0.34910
   6 -11  -4      342.52      409.41     41.84 o   0.32713
   5 -11  -4     2681.89     3128.95     97.24 o   0.30733
   4 -11  -4     3847.21     3859.70     89.24 o   0.29015
  -3  11   4      149.11      238.99     15.62 o   0.27606
   2 -11  -4     4171.26     3901.27     46.15 o   0.26556
   1 -11  -4     2442.73     2465.84     46.79 o   0.25909
   0 -11  -4      677.47      827.39     32.26 o   0.25695
  -1 -11  -4     3634.23     3677.91     74.33 o   0.25925
   2  11   4     5011.27     5115.90     61.35 o   0.26588
   3  11   4    11620.31    11749.35     92.33 o   0.27652
   4  11   4     2647.89     2535.69     48.34 o   0.29073
   5  11   4    11102.63    11693.62    119.33 o   0.30803
   6  11   4     2759.52     3015.85     89.51 o   0.32791
   7  11   4       96.72      129.48     17.38 o   0.34995
   8  11   4      644.39      542.18     47.95 o   0.37376
   9  11   4    10111.06     9482.43    174.43 o   0.39902
 -10 -11  -4      817.99      801.21     53.46 o   0.42547
 -11 -11  -4     1110.98     1124.16     63.74 o   0.45291
  12  11   4       34.68       40.92     24.20 o   0.48117
  13  11   4       21.34       28.38     40.72 o   0.51011
  14  11   4       72.11      166.74     45.92 o   0.53962
  15  11   4      182.44      246.19     48.16 o   0.56961
  16  11   4       11.45       48.56     34.59 o   0.60002
 -15  12   4      298.84      258.39     48.32 o   0.57741
  14 -12  -4      153.34      127.10     36.16 o   0.54792
 -13  12   4     1523.42     1512.21     95.18 o   0.51896
 -12  12   4       26.17        0.00     39.99 o   0.49063
  11 -12  -4     5630.54     5733.59    128.87 o   0.46304
  10 -12  -4     1714.74     1803.03     89.29 o   0.43634
   9 -12  -4      740.25      802.98     63.41 o   0.41069
   8 -12  -4      854.82      890.36     61.45 o   0.38630
   7 -12  -4      632.43      625.36     56.51 o   0.36343
   6 -12  -4      824.84      856.15     60.03 o   0.34239
   5 -12  -4       40.76       67.09     30.23 o   0.32353
   4 -12  -4     9200.31     9018.02    152.96 o   0.30725
  -3  12   4      123.48      110.38     12.53 o   0.29398
   2 -12  -4     1260.43     1278.06     27.71 o   0.28414
   1 -12  -4     2994.07     3409.58     56.15 o   0.27810
   0 -12  -4     4375.52     4785.96     71.72 o   0.27611
   1  12   4     1970.48     1867.04     49.72 o   0.27826
   2  12   4      283.61      242.95     20.53 o   0.28444
   3  12   4     2392.97     2417.31     45.03 o   0.29441
   4  12   4       22.75       15.58     11.64 o   0.30780
   5  12   4     3503.12     3251.38     66.03 o   0.32418
   6  12   4     1491.34     1381.08     63.26 o   0.34313
   7  12   4      938.77     1112.26     39.88 o   0.36425
   8  12   4     1869.24     1787.25     77.76 o   0.38718
   9  12   4     1218.07     1205.82     69.27 o   0.41162
  10  12   4       10.23       17.40     37.33 o   0.43731
 -11 -12  -4      414.99      345.66     58.94 o   0.46405
 -12 -12  -4      502.90      511.34     71.75 o   0.49167
  13  12   4       29.51       16.22     39.52 o   0.52003
  14  12   4     1149.65     1099.08     77.68 o   0.54900
  15  12   4        8.55       46.71     35.94 o   0.57851
  15 -13  -4      161.93      190.95     51.53 o   0.58694
  14 -13  -4      139.91       94.85     34.37 o   0.55796
 -13  13   4       41.09       17.78     39.22 o   0.52955
 -12  13   4      161.12      102.49     39.32 o   0.50182
  11 -13  -4      341.96      341.94     46.80 o   0.47488
  10 -13  -4     2266.12     2234.72    101.58 o   0.44888
   9 -13  -4     1238.95     1317.76     78.29 o   0.42399
   8 -13  -4      562.82      532.65     52.88 o   0.40041
   7 -13  -4        9.66       25.20     29.03 o   0.37840
   6 -13  -4      249.61      232.45     38.88 o   0.35824
   5 -13  -4     2702.34     2755.51     98.61 o   0.34025
   4 -13  -4       12.84        0.00     18.51 o   0.32481
  -3  13   4       81.79       82.51     11.05 o   0.31229
   2 -13  -4      633.91      727.42     22.88 o   0.30305
   1 -13  -4      927.73     1108.77     34.84 o   0.29740
   0 -13  -4     2661.22     2572.47     55.08 o   0.29554
   1  13   4     5367.87     5434.04     76.58 o   0.29754
   2  13   4     1891.64     1715.44     38.82 o   0.30333
   3  13   4      161.40      129.95     14.04 o   0.31270
   4  13   4      182.29      141.46     16.38 o   0.32534
   5  13   4     7262.36     7557.00     87.75 o   0.34088
   6  13   4     1955.58     1959.43     75.77 o   0.35895
   7  13   4     2299.37     1966.40     79.93 o   0.37919
   8  13   4      320.62      292.71     40.56 o   0.40126
   9  13   4      319.54      288.69     46.70 o   0.42489
  10  13   4       10.19       16.57     36.19 o   0.44983
 -11 -13  -4       35.55       60.58     49.39 o   0.47587
 -12 -13  -4       42.97       47.93     45.38 o   0.50284
  13  13   4     1105.89     1140.52     78.26 o   0.53059
  14  13   4      156.98      112.49     39.44 o   0.55902
  15  13   4      121.60       95.61     38.71 o   0.58803
  15 -14  -4     1422.57     1454.46    112.34 o   0.59707
 -14  14   4      152.53      110.58     42.79 o   0.56860
 -13  14   4       29.99       14.42     36.39 o   0.54075
 -12  14   4     1338.08     1190.26     88.21 o   0.51363
  11 -14  -4       33.89      172.24     82.72 o   0.48734
  10 -14  -4       30.37       26.49     35.91 o   0.46204
   9 -14  -4     2491.62     2579.92    105.71 o   0.43790
   8 -14  -4      869.68      968.64     67.98 o   0.41512
   7 -14  -4      195.40      320.62     44.06 o   0.39393
   6 -14  -4     1057.46     1135.32     68.75 o   0.37460
   5 -14  -4      315.27      530.33     59.78 o   0.35744
   4 -14  -4        1.72        1.97     19.27 o   0.34278
   3 -14  -4     1380.18     1323.69     66.68 o   0.33093
   2 -14  -4       32.47       19.26      6.80 o   0.32223
   1 -14  -4       52.52       39.60     11.49 o   0.31692
   0 -14  -4      778.11      835.19     34.03 o   0.31517
   1  14   4       30.02       20.98     17.08 o   0.31705
   2  14   4      726.55      696.32     30.75 o   0.32249
   3  14   4     1940.32     1701.01     44.36 o   0.33132
   4  14   4      497.01      438.50     24.69 o   0.34327
   5  14   4      901.11      884.20     32.11 o   0.35804
   6  14   4       18.51       45.38     33.05 o   0.37528
   7  14   4      164.62      126.69     35.78 o   0.39468
   8  14   4        2.96       42.10     38.66 o   0.41594
   9  14   4     1038.69      932.37     62.50 o   0.43878
  10  14   4      305.73      232.80     38.85 o   0.46296
 -11 -14  -4     1303.93     1299.36     97.89 o   0.48830
 -12 -14  -4      875.23      931.10     88.41 o   0.51462
 -13 -14  -4      450.83      399.56     65.77 o   0.54178
  14  14   4       29.46       31.44     37.55 o   0.56965
  15  14   4      223.12      191.09     43.03 o   0.59814
  14 -15  -4       20.82       68.31     33.49 o   0.57982
 -13  15   4        4.08       32.53     39.65 o   0.55254
  12 -15  -4       31.84      134.15     77.73 o   0.52602
  11 -15  -4     1163.12     1359.18    140.68 o   0.50038
  10 -15  -4     1951.75     2103.90    101.49 o   0.47578
   9 -15  -4        3.53       22.90     37.62 o   0.45237
   8 -15  -4       62.51       96.94     36.16 o   0.43035
   7 -15  -4      737.91      731.88     59.40 o   0.40995
   6 -15  -4     2421.01     2544.10    101.63 o   0.39141
  -5  15   4     3372.21     3523.45    130.97 o   0.37503
   4 -15  -4     2317.39     2307.66     75.51 o   0.36107
   3 -15  -4     1191.33     1384.34     60.14 o   0.34985
   2 -15  -4       84.84       51.18      9.10 o   0.34163
   1 -15  -4      286.20      310.64     21.35 o   0.33662
   0 -15  -4     1591.00     1607.65     46.62 o   0.33498
   1  15   4     4549.62     4419.61     87.51 o   0.33675
  -2 -15  -4     2055.19     1900.35     55.13 o   0.34188
   3  15   4      333.73      262.41     19.34 o   0.35022
   4  15   4        3.44       36.14     15.04 o   0.36155
   5  15   4      134.19      115.14     15.35 o   0.37559
   6  15   4       13.45       14.60     23.78 o   0.39207
   7  15   4    11330.28    10880.02    186.85 o   0.41067
   8  15   4     9939.40     9221.22    178.68 o   0.43114
   9  15   4      299.80      295.30     45.47 o   0.45321
  10  15   4       27.48       42.76     39.85 o   0.47667
  11  15   4     1625.17     1555.00     87.11 o   0.50132
 -12 -15  -4      230.60      247.73     57.59 o   0.52699
 -13 -15  -4      899.16      881.07     88.11 o   0.55354
  14  15   4      171.79      175.53     40.33 o   0.58084
  14 -16  -4        4.57       96.34     53.05 o   0.59157
 -13  16   4       21.21       46.98     44.33 o   0.56486
  12 -16  -4        1.43      126.11     76.61 o   0.53894
  11 -16  -4      872.17     1013.52    120.91 o   0.51396
  10 -16  -4      828.98      902.23     70.82 o   0.49003
   9 -16  -4      140.02      140.42     34.37 o   0.46734
   8 -16  -4     2302.84     2483.13    107.31 o   0.44606
   7 -16  -4      585.00      713.43     64.36 o   0.42641
   6 -16  -4      151.90      163.78     40.40 o   0.40862
  -5  16   4      119.20       58.51     54.74 o   0.39295
   4 -16  -4      774.41      698.01     46.17 o   0.37966
   3 -16  -4     1635.86     1491.64     63.40 o   0.36901
   2 -16  -4      238.79      234.15     15.89 o   0.36122
   1 -16  -4     1998.81     1914.68     49.27 o   0.35649
   0  16   4       62.93       40.29     16.42 o   0.35494
   1  16   4     1641.08     1713.26     49.07 o   0.35661
   2  16   4     2636.96     2569.07     60.49 o   0.36145
   3  16   4     1402.73     1327.94     41.21 o   0.36935
   4  16   4        5.54       22.75     14.62 o   0.38011
   5  16   4       79.66       85.65     17.11 o   0.39349
   6  16   4      491.61      520.25     37.67 o   0.40925
   7  16   4      234.57      232.94     40.89 o   0.42711
   8  16   4       25.95       38.58     38.99 o   0.44682
   9  16   4        4.58       27.69     40.06 o   0.46816
  10  16   4       74.37       76.64     41.41 o   0.49090
  11  16   4      104.34      128.45     40.20 o   0.51487
 -12 -16  -4     2071.52     2092.26    127.71 o   0.53989
 -13 -16  -4       48.50       79.97     47.03 o   0.56584
  14  16   4        5.51       17.95     35.45 o   0.59258
 -13  17   4      953.71      808.13     76.86 o   0.57768
  12 -17  -4      517.73      603.20    103.43 o   0.55237
  11 -17  -4      509.04      518.71     94.05 o   0.52802
  10 -17  -4      411.87      566.84     97.18 o   0.50477
   9 -17  -4       65.47       39.15     33.02 o   0.48276
   8 -17  -4       27.85       51.38     33.67 o   0.46220
   7 -17  -4     4124.70     4126.40    137.78 o   0.44326
   6 -17  -4      465.77      508.40     47.84 o   0.42618
  -5  17   4      504.36      448.57     50.80 o   0.41118
   4 -17  -4     2131.61     2185.55     80.53 o   0.39850
   3 -17  -4     5580.12     5381.64    118.36 o   0.38836
   2 -17  -4     2950.75     2851.18     87.76 o   0.38097
   1 -17  -4      891.64      878.38     38.58 o   0.37648
   0  17   4      442.29      484.87     27.84 o   0.37502
   1  17   4       72.44       55.69     19.77 o   0.37660
  -2 -17  -4     1344.54     1259.95     48.80 o   0.38119
   3  17   4      847.86      818.08     31.69 o   0.38869
   4  17   4     1194.44     1257.50     40.65 o   0.39892
   5  17   4     5037.10     5091.99    101.93 o   0.41170
   6  17   4      830.21      878.40     47.16 o   0.42678
   7  17   4        1.01        5.83     23.91 o   0.44393
   8  17   4      562.61      610.94     64.21 o   0.46293
   9  17   4      453.29      403.32     59.21 o   0.48356
  10  17   4      631.31      663.29     58.26 o   0.50561
  11  17   4      870.13      777.08     65.65 o   0.52891
 -12 -17  -4       28.92       61.67     48.30 o   0.55330
 -13 -17  -4       84.73       85.53     45.61 o   0.57864
  13 -18  -4       28.14       60.84     63.18 o   0.59099
  12 -18  -4     2229.37     2717.31    197.64 o   0.56627
  11 -18  -4      203.70      251.46     79.46 o   0.54254
  10 -18  -4      241.10      343.39     84.03 o   0.51994
   9 -18  -4        8.17        0.00     31.84 o   0.49860
   8 -18  -4      495.02      522.33     57.84 o   0.47872
   7 -18  -4     1401.71     1478.40     87.60 o   0.46046
   6 -18  -4     5013.53     4944.86    152.75 o   0.44404
  -5  18   4      967.39      978.54     80.75 o   0.42967
   4 -18  -4     2631.35     2569.11     87.65 o   0.41754
   3 -18  -4        0.69       75.43     29.51 o   0.40788
   2 -18  -4      209.43      215.56     31.53 o   0.40085
   1 -18  -4      652.54      666.75     46.23 o   0.39659
   0  18   4     7750.81     7688.34    102.42 o   0.39520
   1  18   4     1761.02     1702.52     51.25 o   0.39670
   2  18   4     3033.25     2999.10     68.66 o   0.40106
   3  18   4        1.30       11.45     14.45 o   0.40819
   4  18   4      255.57      256.75     26.14 o   0.41795
   5  18   4     1241.03     1167.64     54.66 o   0.43016
   6  18   4      734.56      684.76     42.35 o   0.44462
   7  18   4       75.54       44.03     39.83 o   0.46111
   8  18   4     1653.85     1524.22     96.67 o   0.47943
   9  18   4        5.36       43.06     40.22 o   0.49937
  10  18   4      200.95      153.61     40.99 o   0.52075
  11  18   4       44.63      135.82     40.34 o   0.54340
 -12 -18  -4      400.58      394.41     61.47 o   0.56717
 -13 -18  -4      117.72       61.45     40.81 o   0.59192
  12 -19  -4      125.14      222.18     83.94 o   0.58060
  11 -19  -4       10.56        0.00     51.90 o   0.55748
  10 -19  -4      465.02      457.08     91.19 o   0.53551
   9 -19  -4       98.83       26.58     30.74 o   0.51482
   8 -19  -4     3223.78     3538.17    135.59 o   0.49558
   7 -19  -4      544.40      562.61     61.11 o   0.47797
   6 -19  -4      655.49      566.59     49.51 o   0.46218
  -5  19   4      377.53      796.93     82.40 o   0.44838
   4 -19  -4       66.13       77.98     26.08 o   0.43678
   3 -19  -4      243.76      199.13     33.51 o   0.42755
   2 -19  -4     6599.90     6516.60    137.77 o   0.42085
  -1  19   4      464.85      419.16     34.92 o   0.41679
   0  19   4      155.32      118.55     26.27 o   0.41547
   1  19   4      188.29      186.42     22.91 o   0.41690
   2  19   4       58.02       26.45     20.70 o   0.42105
   3  19   4      680.43      653.05     36.31 o   0.42785
   4  19   4     9276.31     9200.27    126.52 o   0.43717
  -5 -19  -4      136.48       98.79     27.24 o   0.44886
   6  19   4      436.08      381.64     35.29 o   0.46273
   7  19   4      311.40      278.39     41.01 o   0.47860
   8  19   4       56.02       53.28     34.79 o   0.49627
   9  19   4       82.22       67.86     34.96 o   0.51556
  10  19   4     2237.57     2016.29    122.23 o   0.53630
  11  19   4       30.90       75.57     38.59 o   0.55832
 -12 -19  -4       37.51       97.22     45.37 o   0.58148
  12 -20  -4     1002.96     1192.28    142.66 o   0.59533
  11 -20  -4      435.35      612.10    106.01 o   0.57281
  10 -20  -4      940.23     1129.17    131.31 o   0.55144
   9 -20  -4      200.82      233.21     68.42 o   0.53138
   8 -20  -4       42.92        0.00     34.00 o   0.51276
   7 -20  -4       45.99       52.41     42.30 o   0.49576
   6 -20  -4     1177.45     1272.28     73.51 o   0.48055
  -5  20   4      783.93      998.71     87.31 o   0.46730
   4 -20  -4     2698.55     2573.92    111.33 o   0.45618
   3 -20  -4      408.32      406.54     42.40 o   0.44735
  -2  20   4      749.53      676.98     43.49 o   0.44095
  -1  20   4       18.45        5.13     26.94 o   0.43708
   0  20   4     1916.83     1835.12     67.07 o   0.43582
   1  20   4        0.16       24.58     25.63 o   0.43718
   2  20   4       54.27       73.62     20.06 o   0.44114
   3  20   4      228.92      200.84     24.65 o   0.44763
   4  20   4        4.50       12.56     20.87 o   0.45655
   5  20   4      310.65      245.71     31.15 o   0.46775
   6  20   4      141.03      117.31     31.38 o   0.48108
   7  20   4       97.73       84.29     30.64 o   0.49636
   8  20   4      106.38      105.34     35.49 o   0.51342
   9  20   4       14.68       40.92     39.25 o   0.53210
  10  20   4       56.92       85.01     36.40 o   0.55221
  11  20   4        1.08       24.79     30.66 o   0.57362
 -12 -20  -4      230.91      235.98     51.01 o   0.59619
  11 -21  -4      589.51      521.26     97.78 o   0.58849
  10 -21  -4      500.12      521.35     98.38 o   0.56771
   9 -21  -4      181.05      141.11     59.37 o   0.54824
   8 -21  -4     1093.01     1098.22     82.29 o   0.53022
   7 -21  -4      105.40       90.09     43.36 o   0.51380
   6 -21  -4      583.76      663.76     58.68 o   0.49914
  -5  21   4     1150.91     1394.70    101.84 o   0.48639
   4 -21  -4     3340.60     3350.38    107.86 o   0.47572
   3 -21  -4     3546.08     3528.10    109.51 o   0.46726
  -2  21   4      326.84      275.32     32.31 o   0.46113
  -1  21   4      517.17      482.11     37.84 o   0.45744
   0  21   4      305.58      266.21     29.94 o   0.45623
   1  21   4      477.63      476.29     40.04 o   0.45753
   2  21   4      544.21      614.35     45.03 o   0.46132
   3  21   4      107.04       86.98     21.86 o   0.46753
   4  21   4      683.42      620.51     37.53 o   0.47607
   5  21   4      424.04      340.82     33.24 o   0.48683
   6  21   4       89.87       40.18     29.72 o   0.49965
   7  21   4        4.27        0.00     36.16 o   0.51438
   8  21   4      136.76      124.06     34.02 o   0.53086
   9  21   4      567.95      542.19     56.64 o   0.54894
  10  21   4        6.87       48.03     35.81 o   0.56846
  11  21   4      543.41      519.25     59.79 o   0.58928
  10 -22  -4     1149.47     1151.30    138.46 o   0.58429
   9 -22  -4     1485.26     1484.80    152.02 o   0.56539
   8 -22  -4      210.40      191.37     45.24 o   0.54793
   7 -22  -4     1446.20     1568.39     96.62 o   0.53206
   6 -22  -4        3.35       43.72     33.97 o   0.51791
  -5  22   4      265.03      305.74     58.84 o   0.50564
   4 -22  -4      652.88      729.32     55.54 o   0.49538
  -3  22   4      884.27      875.08     52.65 o   0.48726
  -2  22   4      214.15      163.77     27.25 o   0.48139
  -1  22   4        7.60        5.12     29.11 o   0.47785
   0  22   4     1086.12     1044.26     54.03 o   0.47670
   1  22   4     1951.36     2060.48     75.20 o   0.47794
   2  22   4     1341.48     1311.42     60.33 o   0.48157
   3  22   4     3188.13     3151.10     93.03 o   0.48753
  -4 -22  -4      311.16      209.84     26.99 o   0.49573
   5  22   4       83.30       41.40     28.53 o   0.50606
   6  22   4       48.83       16.21     32.33 o   0.51841
   7  22   4       38.50        8.57     28.29 o   0.53262
   8  22   4      315.03      251.29     43.05 o   0.54855
   9  22   4     1036.23      843.19     69.23 o   0.56607
 -10 -22  -4       72.16       69.37     38.23 o   0.58502
  10 -23  -4       93.96       15.46     65.24 o   0.60115
   9 -23  -4      107.57       64.31     52.39 o   0.58280
   8 -23  -4      130.46        0.00     53.39 o   0.56588
   7 -23  -4      242.53      346.54     48.79 o   0.55052
  -6  23   4       41.47       79.83     46.36 o   0.53686
  -5  23   4     1862.23     2172.09    123.08 o   0.52503
   4 -23  -4       23.76       13.65     26.18 o   0.51516
  -3  23   4       32.87       15.69     22.13 o   0.50736
  -2  23   4      297.25      291.00     34.99 o   0.50172
  -1  23   4       21.22        4.62     25.78 o   0.49833
   0  23   4      274.91      203.82     28.24 o   0.49722
   1  23   4      239.61      216.23     30.80 o   0.49841
   2  23   4      232.14      162.48     28.74 o   0.50189
   3  23   4      607.31      681.69     48.23 o   0.50761
   4  23   4       70.05       69.12     26.57 o   0.51549
   5  23   4      530.21      383.42     54.00 o   0.52544
   6  23   4       86.23       36.33     29.69 o   0.53734
   7  23   4      927.09      986.70     69.60 o   0.55106
   8  23   4      174.70      128.21     34.73 o   0.56648
   9  23   4      412.92      380.62     52.43 o   0.58345
  10  23   4      238.59      294.65     48.11 o   0.60186
   9 -24  -4     1435.38     1488.59    156.34 o   0.60044
   8 -24  -4      846.09      876.03    127.09 o   0.58403
   7 -24  -4      567.98      653.56     60.24 o   0.56916
  -6  24   4      120.56      138.88     48.58 o   0.55596
  -5  24   4        0.70       13.39     35.87 o   0.54455
  -4  24   4      170.05      161.39     29.44 o   0.53504
  -3  24   4     3026.26     3081.77     97.03 o   0.52753
  -2  24   4      119.68       97.49     25.26 o   0.52211
  -1  24   4     1079.92     1094.29     59.43 o   0.51885
   0  24   4      211.18      160.97     30.78 o   0.51779
   1  24   4        4.98       11.49     23.69 o   0.51893
  -2 -24  -4      872.51      779.11     57.04 o   0.52227
   3  24   4     1291.60     1249.86     63.35 o   0.52777
   4  24   4       37.06        0.00     40.55 o   0.53535
   5  24   4      108.91      156.81     48.00 o   0.54494
   6  24   4      862.80      792.41     81.78 o   0.55642
   7  24   4       81.91       40.92     28.03 o   0.56969
   8  24   4        5.58       26.84     30.11 o   0.58461
   9  24   4      924.75      873.85     71.28 o   0.60108
   8 -25  -4      675.85      825.75    121.52 o   0.60237
  -7  25   4      128.87      248.40     59.95 o   0.58797
  -6  25   4      147.81      178.42     53.68 o   0.57520
  -5  25   4      995.95     1097.56     75.31 o   0.56418
  -4  25   4     2724.18     2764.08     95.22 o   0.55500
  -3  25   4     3460.39     3565.79    106.35 o   0.54777
  -2  25   4      195.18      198.20     32.30 o   0.54255
  -1  25   4       80.91       20.68     25.61 o   0.53941
   0  25   4       98.84       43.15     24.31 o   0.53839
   1  25   4     1959.32     1951.95     78.28 o   0.53949
   2  25   4     1132.56     1110.75     60.85 o   0.54271
   3  25   4     1325.99     1390.93     67.23 o   0.54800
   4  25   4       17.41       79.89     49.33 o   0.55531
   5  25   4     1500.24     1460.72    106.69 o   0.56455
   6  25   4      844.19      761.07     80.73 o   0.57565
   7  25   4      154.70       83.66     45.56 o   0.58848
  -6  26   4      467.54      532.49     57.11 o   0.59456
  -5  26   4       26.66       34.98     31.62 o   0.58391
  -4  26   4       65.36       89.30     24.65 o   0.57505
  -3  26   4      287.37      273.77     35.56 o   0.56807
  -2  26   4      366.62      396.12     41.76 o   0.56304
  -1  26   4      255.66      204.01     29.83 o   0.56002
   0  26   4      107.43      126.95     29.19 o   0.55903
   1  26   4       19.86        7.74     22.60 o   0.56009
   2  26   4      556.86      548.18     45.95 o   0.56319
   3  26   4      443.91      479.12     50.97 o   0.56829
   4  26   4       45.42       53.01     39.84 o   0.57534
   5  26   4       49.21       71.66     46.94 o   0.58427
   6  26   4      368.68      415.04     66.74 o   0.59499
  -4  27   4      359.83      320.96     37.93 o   0.59516
  -3  27   4     1583.64     1616.41     76.07 o   0.58842
  -2  27   4     2574.51     2559.64     94.37 o   0.58357
  -1  27   4       92.24       79.21     26.70 o   0.58065
   0  27   4      390.20      318.87     36.89 o   0.57970
   1  27   4       60.23       41.46     23.22 o   0.58073
   2  27   4      469.35      487.63     52.60 o   0.58371
   3  27   4      472.23      469.22     50.74 o   0.58864
   4  27   4      851.22      878.22     82.98 o   0.59545
  -1  28   4       35.88       25.45     24.04 o   0.60132
   0  28   4     1003.24      962.37     60.17 o   0.60040
   1  28   4      120.93       64.96     23.02 o   0.60139
 -17   0   5      149.13       74.12     40.47 o   0.59112
 -15   0   5     2094.62     2010.47    109.00 o   0.52554
 -13   0   5     1285.61     1180.57     80.95 o   0.46058
 -11   0   5       39.32       36.10     45.89 o   0.39654
  -9   0   5     1250.01     1211.40     94.37 o   0.33395
  -7   0   5       16.33       15.02     34.66 o   0.27379
  -5   0   5    22924.04    22114.82    242.27 o   0.21811
  -3   0   5    18675.97    17284.81    103.20 o   0.17130
  -1   0   5      686.55      755.75     35.26 o   0.14243
   1   0   5    41768.90    42029.75    221.96 o   0.14280
   3   0   5     4558.62     5166.86     50.72 o   0.17223
   5   0   5     8213.96     8608.65    109.45 o   0.21932
   7   0   5      173.30       55.48     41.70 o   0.27515
   9   0   5    12794.16    12479.23    220.91 o   0.33538
  11   0   5     6586.33     6200.85    173.25 o   0.39802
  13   0   5     2349.12     2003.15    110.83 o   0.46208
  15   0   5     2337.65     2169.92    126.93 o   0.52706
  17   0   5      547.68      472.92     71.05 o   0.59264
  17  -1  -5      217.36      171.05     35.29 o   0.59149
 -16   1   5        3.72        9.14     26.35 o   0.55866
 -15   1   5     1039.03     1012.01     58.42 o   0.52596
 -14   1   5     1327.73     1233.23     62.21 o   0.49342
 -13   1   5       15.05       27.07     33.02 o   0.46107
 -12   1   5     2264.36     2047.47     79.10 o   0.42894
 -11   1   5      192.29      164.58     39.06 o   0.39710
 -10   1   5       26.41       41.22     30.49 o   0.36563
  -9   1   5      308.76      190.70     31.84 o   0.33461
  -8   1   5     1857.10     1618.91     65.91 o   0.30421
  -7   1   5     2384.95     2090.80     67.40 o   0.27460
  -6   1   5        9.12       50.31     25.51 o   0.24610
  -5   1   5       10.95       80.89     23.78 o   0.21912
  -4   1   5      372.31      391.42     15.49 o   0.19431
  -3   1   5      372.35      488.42     12.40 o   0.17260
  -2   1   5     5587.88     5439.21     47.95 o   0.15529
  -1   1   5    33142.96    34943.15    106.74 o   0.14398
   0   1   5     1772.18     1789.06     23.09 o   0.14013
   1   1   5      448.75      372.00     15.12 o   0.14435
   2   1   5       31.39       56.91      7.40 o   0.15597
   3   1   5    10596.15    10358.90     55.15 o   0.17352
   4   1   5     2652.45     2726.07     35.27 o   0.19540
   5   1   5      450.36      521.59     16.99 o   0.22033
   6   1   5     4457.93     4725.91     83.31 o   0.24739
   7   1   5     7238.50     6435.09    101.39 o   0.27596
   8   1   5     2580.64     2693.72     72.58 o   0.30560
   9   1   5     2744.69     2386.87     71.32 o   0.33604
  10   1   5      756.66      699.60     46.15 o   0.36708
  11   1   5       55.43       98.81     34.29 o   0.39857
  12   1   5     2224.32     2391.25     84.80 o   0.43043
  13   1   5     1648.62     1449.46     68.53 o   0.46256
  14   1   5      237.25      238.33     36.92 o   0.49493
  15   1   5      522.08      513.42     49.55 o   0.52748
  16   1   5       89.36       58.27     31.21 o   0.56018
  17   1   5      150.25      102.73     34.76 o   0.59302
  17  -2  -5       14.61       22.87     30.77 o   0.59262
  16  -2  -5      621.40      637.59     58.42 o   0.55985
 -15   2   5      697.75      598.50     47.35 o   0.52723
 -14   2   5       14.96       20.49     30.57 o   0.49477
 -13   2   5     2438.82     2334.18     88.53 o   0.46251
 -12   2   5      562.17      610.35     47.67 o   0.43049
 -11   2   5      138.10      128.98     37.07 o   0.39878
 -10   2   5     6402.91     6358.15    145.36 o   0.36744
  -9   2   5     6757.98     6600.74    135.93 o   0.33660
  -8   2   5     3089.74     3075.98     87.99 o   0.30639
  -7   2   5     8386.67     7632.67    126.02 o   0.27702
  -6   2   5     1688.78     2047.46     62.59 o   0.24879
  -5   2   5     6908.30     6654.91     95.90 o   0.22214
   4  -2  -5    13853.25    13164.85    102.57 o   0.19771
  -3   2   5     6490.09     6804.93     49.75 o   0.17641
  -2   2   5      379.76      504.78     17.07 o   0.15952
  -1   2   5       78.98      109.28      8.05 o   0.14853
   0   2   5     4669.85     5678.08     45.86 o   0.14481
  -1  -2  -5    25635.18    23888.40    100.77 o   0.14889
  -2  -2  -5    12651.63    11869.94     83.37 o   0.16018
   3   2   5    12838.89    12739.85     77.62 o   0.17732
   4   2   5      369.02      382.70     14.92 o   0.19878
   5   2   5     3508.08     3395.17     32.26 o   0.22334
   6   2   5     1242.63     1476.85     32.87 o   0.25007
   7   2   5      728.11      806.21     41.50 o   0.27836
   8   2   5    18496.73    18544.78    180.39 o   0.30777
   9   2   5     1681.49     1627.25     62.94 o   0.33802
  10   2   5      118.79      159.56     29.88 o   0.36889
  11   2   5     4747.57     4416.88    105.14 o   0.40024
  12   2   5      165.09      214.19     41.27 o   0.43197
  13   2   5       70.01       89.47     31.02 o   0.46400
  14   2   5      565.35      633.43     51.37 o   0.49627
  15   2   5      181.92      182.45     37.34 o   0.52874
  16   2   5       10.80       30.75     30.29 o   0.56137
  17   2   5      491.07      411.90     48.42 o   0.59414
  17  -3  -5      440.65      447.00     62.04 o   0.59449
  16  -3  -5      153.11      211.18     40.29 o   0.56183
 -15   3   5       31.28       58.16     26.45 o   0.52933
 -14   3   5     3384.47     3137.58     92.71 o   0.49701
 -13   3   5      563.70      510.41     48.13 o   0.46490
 -12   3   5      127.86      222.64     37.19 o   0.43306
 -11   3   5     1158.39     1151.30     57.99 o   0.40155
 -10   3   5        3.15       86.17     40.14 o   0.37045
  -9   3   5      873.75      846.40     55.83 o   0.33988
  -8   3   5     7925.20     7257.29    133.96 o   0.30999
  -7   3   5      162.77      215.95     33.05 o   0.28100
  -6   3   5    15312.12    14957.15    162.65 o   0.25322
   5  -3  -5    10655.68     9915.98    101.96 o   0.22709
   4  -3  -5    12609.65    12424.03    103.31 o   0.20325
   3  -3  -5     1805.10     1683.99     23.01 o   0.18260
  -2   3   5      695.96      979.34     24.52 o   0.16633
  -1   3   5     3658.30     3975.03     48.11 o   0.15583
   0   3   5     5335.86     5563.98     37.71 o   0.15228
  -1  -3  -5    16159.89    14926.15     89.93 o   0.15617
  -2  -3  -5      124.65      209.66     13.34 o   0.16697
   3   3   5       80.50       54.98      8.61 o   0.18347
   4   3   5     3845.80     3691.08     60.48 o   0.20429
   5   3   5     1370.51     1291.58     26.72 o   0.22826
   6   3   5       12.42       43.59     13.25 o   0.25447
   7   3   5      360.22      140.53     30.90 o   0.28232
   8   3   5     1295.65     1496.09     56.29 o   0.31136
   9   3   5      192.52      210.29     29.62 o   0.34129
  10   3   5      223.22      162.84     28.83 o   0.37189
  11   3   5      255.52      216.50     32.51 o   0.40301
  12   3   5     1929.79     1807.98     73.05 o   0.43453
  13   3   5      126.38      118.93     33.65 o   0.46639
  14   3   5       87.83       49.91     30.68 o   0.49850
  15   3   5      534.77      518.65     48.36 o   0.53084
  16   3   5      582.22      543.97     50.78 o   0.56335
  17   3   5      680.56      596.98     54.53 o   0.59601
  17  -4  -5      422.16      431.07     63.40 o   0.59710
  16  -4  -5      974.02      999.89     70.07 o   0.56459
  15  -4  -5       18.84       54.40     33.75 o   0.53226
 -14   4   5       11.32       38.84     27.52 o   0.50013
 -13   4   5      561.53      464.59     47.02 o   0.46823
 -12   4   5     8050.01     8094.42    184.10 o   0.43664
 -11   4   5     1610.41     1631.27     65.96 o   0.40540
 -10   4   5     1629.31     1487.19     76.51 o   0.37463
  -9   4   5      399.64      442.50     47.49 o   0.34442
  -8   4   5        8.72       32.58     25.28 o   0.31496
  -7   4   5      498.33      434.87     38.27 o   0.28648
   6  -4  -5       55.65       13.21     22.93 o   0.25928
   5  -4  -5      661.81      755.43     31.70 o   0.23383
   4  -4  -5     6622.90     6555.77     65.86 o   0.21076
   3  -4  -5      237.18      242.94     13.61 o   0.19092
   2  -4  -5     1540.57     1662.07     27.89 o   0.17543
   1  -4  -5    20343.10    19646.25     78.24 o   0.16550
   0  -4  -5    16976.88    15103.10     78.82 o   0.16217
  -1  -4  -5    39088.86    38646.06    125.66 o   0.16583
  -2  -4  -5     5948.50     5771.28     76.30 o   0.17604
   3   4   5      812.75      880.84     21.90 o   0.19176
   4   4   5     3166.29     3181.16     58.04 o   0.21176
   5   4   5        2.58        8.57      5.98 o   0.23497
   6   4   5      800.45      571.55     22.73 o   0.26051
   7   4   5     7991.90     8011.36     96.48 o   0.28777
   8   4   5     3726.01     3534.00     81.18 o   0.31631
   9   4   5       48.70        9.65     25.50 o   0.34581
  10   4   5     1889.56     1769.59     65.44 o   0.37604
  11   4   5        1.08        8.92     29.98 o   0.40684
  12   4   5     2069.86     2122.19     77.97 o   0.43810
  13   4   5     3553.89     3388.81    102.40 o   0.46971
  14   4   5       11.60       24.33     27.72 o   0.50161
  15   4   5      548.06      473.28     47.93 o   0.53376
  16   4   5        2.79       12.66     27.71 o   0.56610
  17   4   5      140.91       98.64     33.12 o   0.59861
  17  -5  -5      209.64      218.17     51.02 o   0.60043
  16  -5  -5     1083.89     1171.05     93.00 o   0.56812
  15  -5  -5      151.49      195.98     41.07 o   0.53600
  14  -5  -5     5325.15     5119.21    135.94 o   0.50411
 -13   5   5      374.51      525.51     58.54 o   0.47248
 -12   5   5     1369.90     1366.83     65.95 o   0.44119
 -11   5   5        8.18       29.93     29.77 o   0.41030
 -10   5   5     3429.68     3317.11     84.71 o   0.37992
  -9   5   5       60.86       65.03     27.76 o   0.35018
  -8   5   5     4014.16     3891.75    102.37 o   0.32125
   7  -5  -5       97.77       76.66     20.41 o   0.29337
   6  -5  -5      150.05       98.75     20.54 o   0.26688
   5  -5  -5     4445.95     4305.75     72.34 o   0.24223
   4  -5  -5      120.69      110.64     30.58 o   0.22004
   3  -5  -5     1307.70     1147.92     27.21 o   0.20112
  -2   5   5     5635.71     5434.97     40.70 o   0.18647
  -1   5   5      367.70      430.17     12.95 o   0.17717
   0  -5  -5     9368.56     9068.19     58.18 o   0.17406
  -1  -5  -5      353.79      374.42     14.42 o   0.17747
  -2  -5  -5     7075.49     6972.40     59.79 o   0.18704
   3   5   5     3721.61     3839.95     59.01 o   0.20191
   4   5   5     9171.34     8412.83     67.02 o   0.22100
   5   5   5     1696.26     1821.25     48.56 o   0.24332
   6   5   5     1735.24     1462.92     47.95 o   0.26807
   7   5   5      581.03      679.61     37.09 o   0.29464
   8   5   5     2644.11     2484.58     68.59 o   0.32257
   9   5   5      147.56      118.15     26.81 o   0.35154
  10   5   5     1757.45     1631.72     63.22 o   0.38132
  11   5   5      631.15      563.29     44.86 o   0.41173
  12   5   5     1849.22     1686.96     72.52 o   0.44264
  13   5   5     1177.92     1012.00     61.37 o   0.47394
  14   5   5        0.76       15.14     31.25 o   0.50558
  15   5   5      846.70      650.37     53.43 o   0.53749
  16   5   5     1450.70     1545.03     78.58 o   0.56962
  17   5   5      336.38      257.88     41.43 o   0.60194
  16  -6  -5       39.90       77.56     32.19 o   0.57241
 -15   6   5       40.87       21.74     34.54 o   0.54054
 -14   6   5      111.18      204.41     47.81 o   0.50893
 -13   6   5      911.98      964.91     73.30 o   0.47763
 -12   6   5      284.00      254.77     35.56 o   0.44669
 -11   6   5      158.10      174.73     30.31 o   0.41622
 -10   6   5      996.12      907.55     47.35 o   0.38630
  -9   6   5       43.97       65.43     22.38 o   0.35709
  -8   6   5      176.50      153.90     29.78 o   0.32876
   7  -6  -5       10.40       27.50     20.13 o   0.30158
   6  -6  -5    18144.99    17036.08    208.18 o   0.27588
   5  -6  -5     1310.29     1702.17     55.82 o   0.25211
   4  -6  -5      405.20      501.01     28.25 o   0.23087
  -3   6   5       47.38       48.41     10.85 o   0.21292
  -2   6   5      182.42      249.50     10.65 o   0.19914
  -1   6   5    10633.05    10571.17     74.43 o   0.19046
   0  -6  -5    24164.48    23694.67    138.73 o   0.18757
  -1  -6  -5     2829.99     2498.55     37.22 o   0.19074
  -2  -6  -5    16739.66    16467.56    100.79 o   0.19968
   3   6   5     6094.03     6336.67     56.27 o   0.21367
   4   6   5        3.80       15.94      8.21 o   0.23179
   5   6   5      893.05      969.88     39.68 o   0.25316
   6   6   5     4997.74     4537.78     81.22 o   0.27704
   7   6   5      352.57      385.17     30.61 o   0.30281
  -8  -6  -5      288.28      290.17     37.79 o   0.33006
   9   6   5     1349.14     1537.24     58.85 o   0.35842
  10   6   5      130.34       98.08     25.32 o   0.38767
  11   6   5      992.48      841.48     51.35 o   0.41762
  12   6   5     3006.24     2978.81     93.86 o   0.44812
  13   6   5        6.87        8.51     29.25 o   0.47907
  14   6   5      295.65      278.09     38.32 o   0.51039
  15   6   5      345.91      288.04     37.94 o   0.54201
  16   6   5       22.77       53.77     29.13 o   0.57389
  16  -7  -5      462.00      644.12     75.67 o   0.57743
  15  -7  -5       62.56       88.52     34.05 o   0.54585
 -14   7   5     1325.18     1371.90     88.82 o   0.51457
 -13   7   5       28.51       50.41     38.32 o   0.48363
 -12   7   5      391.23      477.30     53.94 o   0.45311
 -11   7   5     1721.40     1514.41     61.87 o   0.42309
 -10   7   5     2039.70     1882.66     65.67 o   0.39370
  -9   7   5        2.08       36.34     20.66 o   0.36508
  -8   7   5     1353.19     1293.21     41.49 o   0.33743
   7  -7  -5     4886.96     4697.27    119.76 o   0.31101
   6  -7  -5      710.39      808.65     34.78 o   0.28615
   5  -7  -5     2958.42     2664.16     55.75 o   0.26331
   4  -7  -5     4280.31     3992.41     64.91 o   0.24305
  -3   7   5      272.69      270.76     14.43 o   0.22607
  -2   7   5    10515.21    11952.06     85.32 o   0.21315
  -1   7   5     8424.86     8686.06     82.71 o   0.20506
   0  -7  -5     1375.37     1472.65     38.37 o   0.20237
  -1  -7  -5     7059.38     6979.72     64.92 o   0.20531
  -2  -7  -5     5016.62     4991.72     60.82 o   0.21365
   3   7   5    19349.65    20503.46    110.68 o   0.22677
   4   7   5     1331.08     1281.35     40.19 o   0.24393
  -5  -7  -5        4.90       77.96     37.31 o   0.26432
   6   7   5        3.40       23.48     22.07 o   0.28727
   7   7   5     1649.88     1591.70     52.70 o   0.31220
   8   7   5     4330.81     4340.34     89.17 o   0.33869
  -9  -7  -5     3856.12     3603.18    100.29 o   0.36639
  10   7   5     3032.38     2841.81     82.86 o   0.39505
  11   7   5       48.36       52.58     29.45 o   0.42448
  12   7   5      544.22      557.29     46.31 o   0.45452
  13   7   5     2162.23     1982.94     79.82 o   0.48506
  14   7   5       13.11       31.27     27.15 o   0.51602
  15   7   5        8.55       11.19     24.93 o   0.54731
  16   7   5      105.86       79.40     30.36 o   0.57890
  16  -8  -5      118.04      161.68     49.20 o   0.58317
  15  -8  -5      601.73      713.63     60.87 o   0.55192
 -14   8   5       65.09      118.31     42.13 o   0.52100
 -13   8   5      602.62      577.03     60.79 o   0.49047
 -12   8   5     1178.44     1200.76     77.55 o   0.46040
 -11   8   5      492.41      532.86     54.25 o   0.43090
 -10   8   5      434.95      492.95     36.15 o   0.40207
  -9   8   5     2352.49     2375.26     57.91 o   0.37409
  -8   8   5        3.08       19.13     15.82 o   0.34716
  -7   8   5      987.21      935.54     30.28 o   0.32154
   6  -8  -5      330.85      285.27     20.16 o   0.29757
   5  -8  -5       50.07       21.50     12.96 o   0.27567
  -4   8   5     1491.36     1355.60     28.06 o   0.25639
  -3   8   5    20229.15    20825.01    107.03 o   0.24035
  -2   8   5      898.77     1164.36     30.28 o   0.22824
  -1   8   5      976.41     1001.86     25.94 o   0.22070
   0  -8  -5     1938.30     2113.13     47.18 o   0.21821
  -1  -8  -5     3779.37     3901.42     51.42 o   0.22094
  -2  -8  -5    17456.26    17659.97    109.05 o   0.22871
   3   8   5     3998.85     3630.32     50.59 o   0.24102
   4   8   5     3611.70     3937.61     53.15 o   0.25722
   5   8   5     1334.50     1750.71     61.70 o   0.27664
   6   8   5      167.25      139.69     29.85 o   0.29864
   7   8   5        7.43       46.72     23.04 o   0.32270
   8   8   5     4220.68     4416.44     90.93 o   0.34839
   9   8   5     1649.86     1501.75     57.99 o   0.37537
 -10  -8  -5     1957.58     2018.17     81.29 o   0.40339
  11   8   5      124.11       67.12     28.95 o   0.43225
  12   8   5        3.22        6.36     28.95 o   0.46179
  13   8   5       64.07       49.45     28.45 o   0.49188
  14   8   5     1489.87     1435.66     71.79 o   0.52243
  15   8   5      455.16      384.12     43.85 o   0.55337
  16   8   5      211.23      247.20     49.33 o   0.58463
  16  -9  -5      442.50      639.07     79.16 o   0.58961
  15  -9  -5      844.48      980.18     87.58 o   0.55872
 -14   9   5      299.23      261.53     46.48 o   0.52820
 -13   9   5     1109.02     1163.51     84.58 o   0.49811
 -12   9   5     2958.50     3150.59    122.42 o   0.46853
 -11   9   5       25.61       32.03     33.69 o   0.43957
 -10   9   5       64.92       61.15     34.57 o   0.41135
   9  -9  -5     1248.43     1386.52     82.83 o   0.38405
  -8   9   5     2323.34     2202.37     44.72 o   0.35787
  -7   9   5     1586.42     1694.21     35.93 o   0.33307
   6  -9  -5     4271.34     4253.40     67.25 o   0.30999
   5  -9  -5     5197.49     4847.84     77.80 o   0.28904
   4  -9  -5      881.82      857.12     52.73 o   0.27072
   3  -9  -5    11550.35    11399.12    123.01 o   0.25558
  -2   9   5     2390.53     2758.54     50.09 o   0.24422
  -1   9   5     3883.09     4246.85     48.22 o   0.23719
   0  -9  -5      154.99      166.40     16.69 o   0.23488
  -1  -9  -5    24058.00    25143.17    134.09 o   0.23742
   2   9   5      579.88      528.01     22.92 o   0.24466
   3   9   5       39.58       47.71     15.25 o   0.25620
   4   9   5     3476.14     3820.71     55.80 o   0.27150
   5   9   5     3604.31     3525.02     62.78 o   0.28996
   6   9   5       17.87       14.24     26.65 o   0.31102
   7   9   5     9727.23     9842.20    156.60 o   0.33419
   8   9   5        9.43       33.56     23.46 o   0.35906
   9   9   5       46.48       87.20     27.50 o   0.38530
 -10  -9  -5       14.79       55.06     30.26 o   0.41265
  11   9   5      226.17      186.07     33.40 o   0.44090
  12   9   5      391.38      373.73     40.70 o   0.46989
  13   9   5      990.01     1014.29     58.47 o   0.49949
  14   9   5       60.19       70.45     30.18 o   0.52961
  15   9   5       75.67       81.52     41.41 o   0.56015
  16   9   5      118.82       80.89     38.11 o   0.59105
  16 -10  -5      302.80      227.28     53.02 o   0.59672
  15 -10  -5     1047.24     1016.80     94.21 o   0.56622
 -14  10   5      186.31      251.67     48.23 o   0.53613
 -13  10   5       32.52       77.48     35.06 o   0.50651
 -12  10   5      282.29      282.74     45.62 o   0.47745
 -11  10   5     3367.11     3082.22    118.10 o   0.44906
  10 -10  -5       55.94       18.70     24.16 o   0.42149
   9 -10  -5    14922.80    14984.50    239.37 o   0.39489
   8 -10  -5       89.83      109.87     34.46 o   0.36947
  -7  10   5     5646.06     5448.52     56.43 o   0.34551
   6 -10  -5       56.16       31.67      7.29 o   0.32332
   5 -10  -5      317.14      363.71     41.17 o   0.30329
   4 -10  -5     2595.16     2449.21     85.15 o   0.28588
   3 -10  -5     9204.26     9519.45    138.72 o   0.27158
   2 -10  -5     1547.92     1615.50     60.02 o   0.26093
   1 -10  -5       16.02       60.23     13.52 o   0.25436
   0  10   5     1352.15     1371.91     42.46 o   0.25220
  -1 -10  -5     3804.33     4037.20     65.09 o   0.25457
   2  10   5     2783.77     2476.66     53.75 o   0.26133
   3  10   5     5040.19     4888.71     63.80 o   0.27217
   4  10   5    11573.17    11829.88     99.68 o   0.28662
   5  10   5      530.78      538.82     23.84 o   0.30416
   6  10   5      780.75      964.51     56.75 o   0.32430
   7  10   5      815.91      857.26     55.15 o   0.34659
   8  10   5       26.95       64.90     34.45 o   0.37062
   9  10   5     3660.47     3569.81    108.76 o   0.39610
  10  10   5     1096.42     1177.89     56.56 o   0.42275
 -11 -10  -5      590.68      602.50     51.74 o   0.45037
  12  10   5      138.61       79.44     30.22 o   0.47879
  13  10   5      384.52      307.51     39.21 o   0.50787
  14  10   5       72.33       58.67     36.56 o   0.53751
  15  10   5      897.07      956.25     75.99 o   0.56763
  16  10   5      282.98      289.18     51.21 o   0.59814
  15 -11  -5      592.19      566.59     72.45 o   0.57440
 -14  11   5     1459.05     1370.18     92.83 o   0.54476
 -13  11   5      782.07      822.76     72.54 o   0.51563
 -12  11   5        0.47        0.00     36.53 o   0.48712
 -11  11   5     1750.59     1661.26     89.99 o   0.45933
  10 -11  -5     2413.72     2294.42     79.17 o   0.43241
   9 -11  -5      151.16      158.86     39.67 o   0.40652
   8 -11  -5       71.41      108.99     37.14 o   0.38189
   7 -11  -5      318.83      383.79     44.09 o   0.35875
   6 -11  -5       86.06      121.64     35.71 o   0.33743
   5 -11  -5     2690.24     2659.06     91.93 o   0.31829
   4 -11  -5      530.91      511.69     43.56 o   0.30175
   3 -11  -5     3377.90     3450.25     89.13 o   0.28824
   2 -11  -5     1439.56     1407.45     58.38 o   0.27823
   1 -11  -5       26.45       82.24     14.29 o   0.27208
   0 -11  -5     2992.62     3188.90     57.91 o   0.27006
  -1 -11  -5     3279.60     3304.35     60.12 o   0.27227
   2  11   5     1333.13     1385.93     38.85 o   0.27861
   3  11   5     8626.83     8419.39     86.45 o   0.28880
   4  11   5      353.93      369.38     21.94 o   0.30245
   5  11   5       63.34       27.18     10.70 o   0.31913
  -6 -11  -5      860.56      944.12     66.21 o   0.33838
   7  11   5     2876.43     2836.83     90.90 o   0.35979
   8  11   5     5441.27     5580.10    132.18 o   0.38300
   9  11   5     1851.32     1876.77     83.98 o   0.40770
  10  11   5      186.12      234.66     42.27 o   0.43364
 -11 -11  -5       70.95       64.14     27.71 o   0.46060
  12  11   5       34.13       28.63     23.97 o   0.48843
  13  11   5      470.52      426.60     52.13 o   0.51697
  14  11   5       47.74       34.72     38.15 o   0.54612
  15  11   5       40.34      103.90     39.30 o   0.57579
  15 -12  -5       35.89       71.06     51.85 o   0.58322
  14 -12  -5      433.78      317.38     78.64 o   0.55405
 -13  12   5      460.68      437.78     54.64 o   0.52544
 -12  12   5      195.79       79.19     36.24 o   0.49749
  11 -12  -5      111.55       82.62     31.51 o   0.47032
  10 -12  -5      448.59      485.72     55.63 o   0.44406
   9 -12  -5      180.95      127.71     39.76 o   0.41890
   8 -12  -5      288.38      272.85     38.13 o   0.39503
   7 -12  -5     4762.21     4590.20    129.82 o   0.37272
   6 -12  -5     3317.36     3181.28    107.29 o   0.35224
   5 -12  -5      595.99      711.51     53.47 o   0.33395
   4 -12  -5     3103.22     2959.91     97.39 o   0.31822
   3 -12  -5        7.13       10.30     17.46 o   0.30545
   2 -12  -5      193.08      149.80     22.83 o   0.29601
   1 -12  -5     5695.80     5687.35     72.75 o   0.29024
   0 -12  -5     3096.95     3395.75     61.66 o   0.28835
  -1 -12  -5     1839.23     1738.39     45.82 o   0.29042
   2  12   5     5977.83     5991.16     69.62 o   0.29637
   3  12   5      191.90      228.00     17.11 o   0.30597
   4  12   5      725.61      770.70     30.37 o   0.31889
   5  12   5     4010.78     3680.11     61.97 o   0.33475
   6  12   5     2346.83     2749.97     65.53 o   0.35315
   7  12   5      584.77      613.59     48.44 o   0.37371
   8  12   5     2786.12     2873.52     99.39 o   0.39611
   9  12   5       12.59       47.10     34.76 o   0.42004
  10  12   5        0.05        8.06     33.56 o   0.44526
 -11 -12  -5       55.89       51.82     43.60 o   0.47156
 -12 -12  -5      454.18      550.79     70.81 o   0.49878
  13  12   5      134.66       98.55     41.30 o   0.52676
  14  12   5      239.82      217.09     44.94 o   0.55540
  15  12   5       19.78       40.13     36.51 o   0.58459
  15 -13  -5       75.54       63.30     48.21 o   0.59267
  14 -13  -5      108.20       40.96     62.66 o   0.56398
 -13  13   5       24.04       22.64     34.24 o   0.53591
 -12  13   5      305.36      241.51     44.46 o   0.50853
  11 -13  -5      438.91      390.96     40.44 o   0.48198
  10 -13  -5     5385.85     5769.37    163.60 o   0.45639
   9 -13  -5      500.61      497.10     55.15 o   0.43195
   8 -13  -5       30.74       20.73     36.36 o   0.40885
   7 -13  -5      478.39      450.38     49.29 o   0.38733
   6 -13  -5      168.31      278.07     43.26 o   0.36767
   5 -13  -5        2.92        0.00     32.57 o   0.35018
   4 -13  -5      181.53      106.18     20.91 o   0.33522
   3 -13  -5     2359.45     2494.10     70.81 o   0.32311
   2 -13  -5      665.61      565.37     35.27 o   0.31421
   1 -13  -5      237.69      237.82     17.97 o   0.30878
   0 -13  -5     4409.91     4627.71     74.33 o   0.30700
  -1 -13  -5     2082.75     1938.35     61.36 o   0.30895
   2  13   5     3014.57     3068.77     52.13 o   0.31455
   3  13   5     2213.99     2180.92     44.50 o   0.32361
   4  13   5     2060.50     1987.30     46.92 o   0.33585
   5  13   5       87.89       74.75     14.17 o   0.35094
   6  13   5       15.19       30.11     23.65 o   0.36853
   7  13   5      121.43      133.54     36.00 o   0.38829
   8  13   5     1465.58     1282.57     71.41 o   0.40989
   9  13   5     3030.02     2887.37    103.64 o   0.43306
  10  13   5      604.99      577.49     55.13 o   0.45756
 -11 -13  -5        8.98       12.39     39.67 o   0.48319
 -12 -13  -5      127.13      199.47     58.85 o   0.50978
  13  13   5      125.89      114.61     40.31 o   0.53719
  14  13   5      132.31       52.85     36.70 o   0.56530
  15  13   5      819.49      852.08     73.17 o   0.59401
  14 -14  -5        6.35      127.91     66.21 o   0.57452
  13 -14  -5      309.63      409.13     92.39 o   0.54698
 -12  14   5      133.56      147.91     40.33 o   0.52019
  11 -14  -5      257.88      187.01     38.99 o   0.49426
  10 -14  -5        5.37       33.97     33.35 o   0.46935
   9 -14  -5     1346.96     1366.43     80.32 o   0.44561
   8 -14  -5     1007.04     1070.50     69.54 o   0.42326
   7 -14  -5       86.47       66.08     32.84 o   0.40251
   6 -14  -5     2930.61     2923.66    108.09 o   0.38363
   5 -14  -5     1953.53     1831.46     85.94 o   0.36691
   4 -14  -5      112.22      122.68     21.64 o   0.35265
   3 -14  -5     3476.23     3507.49     86.06 o   0.34117
  -2  14   5      175.87      251.66     41.22 o   0.33274
   1 -14  -5       37.63       49.83     11.94 o   0.32762
   0 -14  -5     5465.86     5028.93     79.38 o   0.32595
   1  14   5      204.58      154.41     21.56 o   0.32778
   2  14   5       53.10       27.47     13.80 o   0.33306
   3  14   5      484.06      516.98     25.05 o   0.34163
   4  14   5      290.20      305.55     22.26 o   0.35325
   5  14   5      199.91      223.74     19.67 o   0.36763
   6  14   5     3857.98     3620.24     80.57 o   0.38446
   7  14   5     5824.68     5471.65    133.15 o   0.40343
   8  14   5      519.93      487.76     51.54 o   0.42426
   9  14   5      200.47      223.17     42.38 o   0.44669
  10  14   5     1319.63     1423.69     80.03 o   0.47048
  11  14   5       14.65       66.29     38.66 o   0.49545
 -12 -14  -5     3065.05     3073.80    149.95 o   0.52141
 -13 -14  -5       40.05       43.42     40.33 o   0.54824
  14  14   5      191.01      163.41     40.26 o   0.57581
  14 -15  -5      273.84      314.28     83.39 o   0.58562
  13 -15  -5      798.27      859.22    121.02 o   0.55863
 -12  15   5      122.96       73.31     36.03 o   0.53242
  11 -15  -5      127.60      156.71     68.03 o   0.50712
  10 -15  -5       32.31       97.75     37.33 o   0.48287
   9 -15  -5      133.95       82.52     40.53 o   0.45984
   8 -15  -5      207.61      263.25     43.55 o   0.43821
   7 -15  -5        9.17      120.08     41.28 o   0.41820
   6 -15  -5     2087.50     2301.08    104.66 o   0.40006
   5 -15  -5     1044.53      926.64     64.95 o   0.38406
   4 -15  -5     1448.24     1240.24     57.34 o   0.37046
   3 -15  -5       33.15       89.98     25.26 o   0.35955
   2 -15  -5      319.15      278.35     16.11 o   0.35157
   1 -15  -5       93.40       76.77     12.71 o   0.34672
   0 -15  -5     1171.14     1280.14     43.39 o   0.34514
   1  15   5      304.55      241.59     20.40 o   0.34687
   2  15   5     2547.02     2353.36     48.68 o   0.35187
   3  15   5       11.24       24.44     14.03 o   0.35999
   4  15   5     1803.81     1681.59     45.84 o   0.37104
   5  15   5      692.16      829.07     33.59 o   0.38475
   6  15   5       21.62       13.54     23.73 o   0.40086
   7  15   5      313.68      236.75     39.10 o   0.41909
   8  15   5        6.58       68.36     46.82 o   0.43918
   9  15   5      133.22      113.79     38.16 o   0.46088
  10  15   5     1699.52     1851.31     90.86 o   0.48397
  11  15   5      157.61      213.70     49.45 o   0.50828
 -12 -15  -5      316.41      277.17     55.88 o   0.53362
 -13 -15  -5      147.30      169.39     50.96 o   0.55987
  14  15   5       79.56       53.92     35.16 o   0.58689
  14 -16  -5       39.17      140.17     69.38 o   0.59726
  13 -16  -5      796.92     1052.55    128.94 o   0.57082
  12 -16  -5      219.04      365.81     86.77 o   0.54520
  11 -16  -5       14.72       60.66     58.88 o   0.52052
  10 -16  -5       14.67       34.96     31.57 o   0.49693
   9 -16  -5      257.06      148.01     35.04 o   0.47457
   8 -16  -5     1166.35     1280.75     80.80 o   0.45365
   7 -16  -5      658.86      640.39     59.56 o   0.43435
   6 -16  -5      136.22      122.15     42.57 o   0.41692
   5 -16  -5      236.16      214.34     50.70 o   0.40158
   4 -16  -5     2756.07     2713.94     83.53 o   0.38860
   3 -16  -5      175.79      263.47     34.67 o   0.37821
   2 -16  -5       42.62       30.74     25.97 o   0.37063
   1 -16  -5      195.65      143.61     17.59 o   0.36604
   0 -16  -5     2082.17     2014.34     54.02 o   0.36454
   1  16   5        7.28       17.61     16.50 o   0.36618
   2  16   5     1001.05      874.66     31.65 o   0.37092
   3  16   5       24.92       26.92     14.56 o   0.37863
   4  16   5        2.70       25.39     15.50 o   0.38915
   5  16   5     1817.80     1920.95     49.99 o   0.40224
   6  16   5     1027.20      940.79     46.70 o   0.41768
  -7 -16  -5      113.97      172.58     49.71 o   0.43521
   8  16   5     1325.42     1222.29     73.58 o   0.45458
   9  16   5       46.52       89.17     40.95 o   0.47558
  10  16   5      316.27      330.57     47.75 o   0.49800
  11  16   5     1459.70     1430.15     84.90 o   0.52165
 -12 -16  -5      599.49      530.58     74.36 o   0.54637
 -13 -16  -5      563.26      637.34     78.78 o   0.57203
  14  16   5      490.74      521.05     60.56 o   0.59850
  13 -17  -5       10.70        7.45     48.81 o   0.58352
  12 -17  -5      115.05      197.93     74.25 o   0.55848
  11 -17  -5      860.79      990.78    116.70 o   0.53442
  10 -17  -5      468.10      444.78     54.87 o   0.51146
   9 -17  -5     1496.13     1478.22     88.54 o   0.48977
   8 -17  -5      472.70      511.20     55.41 o   0.46952
   7 -17  -5      209.74      149.67     38.16 o   0.45091
   6 -17  -5     1275.63     1407.79     85.38 o   0.43414
   5 -17  -5       71.20      149.39     37.67 o   0.41943
   4 -17  -5       47.68       30.44     24.21 o   0.40702
   3 -17  -5     5562.16     5359.09    118.43 o   0.39711
   2 -17  -5      491.36      400.41     38.15 o   0.38990
   1 -17  -5     1879.02     1824.35     70.16 o   0.38554
   0  17   5     1737.46     1710.69     47.71 o   0.38412
   1  17   5     3700.79     3713.87     72.45 o   0.38568
   2  17   5     1858.89     1647.95     43.83 o   0.39017
   3  17   5     1244.05     1230.31     38.52 o   0.39751
   4  17   5      659.20      659.88     32.19 o   0.40754
   5  17   5        3.03       34.76     22.06 o   0.42007
   6  17   5      668.96      573.63     38.34 o   0.43487
   7  17   5     1690.44     1695.85     84.47 o   0.45173
   8  17   5       25.63       41.92     42.51 o   0.47043
   9  17   5      166.62      259.25     45.68 o   0.49075
  10  17   5        1.51       25.85     34.89 o   0.51250
  11  17   5      108.71       93.95     40.38 o   0.53551
 -12 -17  -5        4.16        8.83     39.66 o   0.55962
 -13 -17  -5      310.40      364.39     65.87 o   0.58470
  13 -18  -5      391.12      388.33     88.38 o   0.59669
  12 -18  -5      149.90      195.21     71.77 o   0.57223
  11 -18  -5      357.11      611.91    100.92 o   0.54877
  10 -18  -5      165.70      144.77     68.04 o   0.52644
   9 -18  -5      911.03     1002.32     75.92 o   0.50539
   8 -18  -5        7.07       34.00     36.75 o   0.48579
   7 -18  -5     1820.83     1838.73     98.65 o   0.46783
   6 -18  -5     4018.98     3913.15    138.63 o   0.45169
  -5  18   5      746.15      901.82     83.95 o   0.43757
   4 -18  -5      973.79     1023.25     57.35 o   0.42569
   3 -18  -5     3526.13     3667.51    101.56 o   0.41622
   2 -18  -5      775.99      719.19     48.56 o   0.40935
   1 -18  -5      669.57      546.05     43.42 o   0.40520
   0 -18  -5      521.78      476.76     42.98 o   0.40384
   1  18   5     1081.26      998.62     40.83 o   0.40533
   2  18   5      715.97      680.83     30.42 o   0.40961
   3  18   5     1372.29     1418.34     42.09 o   0.41661
   4  18   5     1018.37     1033.96     49.58 o   0.42619
   5  18   5      548.01      582.13     40.02 o   0.43818
  -6 -18  -5        2.05       55.08     38.06 o   0.45239
   7  18   5      129.76      130.57     45.52 o   0.46862
   8  18   5     1207.35     1179.76     76.84 o   0.48667
   9  18   5        7.89       67.54     37.42 o   0.50634
  10  18   5      330.28      299.99     49.38 o   0.52745
  11  18   5      263.35      231.61     46.02 o   0.54983
 -12 -18  -5        0.21        0.00     40.09 o   0.57334
 -13 -18  -5      438.10      457.04     67.23 o   0.59784
  12 -19  -5        1.91       48.08     56.55 o   0.58641
  11 -19  -5     2237.73     2241.96    181.62 o   0.56354
  10 -19  -5      200.11      191.30     68.71 o   0.54182
   9 -19  -5      615.14      661.54     66.23 o   0.52139
   8 -19  -5       81.74       62.15     40.05 o   0.50242
   7 -19  -5      689.23      488.45     54.64 o   0.48507
   6 -19  -5      819.92      911.67     73.27 o   0.46952
  -5  19   5     2195.18     2226.74    114.35 o   0.45596
   4 -19  -5     3858.91     3782.11    107.58 o   0.44457
   3 -19  -5     1572.42     1591.47     71.48 o   0.43552
   2 -19  -5       89.73       34.33     26.24 o   0.42895
  -1  19   5     2730.03     2690.14     78.74 o   0.42499
   0  19   5     1956.34     1859.81     66.13 o   0.42370
   1  19   5      265.55      323.43     33.75 o   0.42511
   2  19   5        8.55       33.96     15.90 o   0.42920
   3  19   5        7.16       20.19     20.73 o   0.43588
  -4 -19  -5      381.53      379.80     38.49 o   0.44505
  -5 -19  -5      261.98      241.02     34.93 o   0.45655
   6  19   5     1009.86      885.60     61.19 o   0.47020
  -7 -19  -5       26.88       80.78     43.77 o   0.48584
   8  19   5       63.97       75.22     36.30 o   0.50327
   9  19   5      994.10     1021.86     70.91 o   0.52231
  10  19   5       10.11       41.62     36.08 o   0.54280
  11  19   5       71.34       94.94     35.24 o   0.56458
  12  19   5       73.05      128.61     39.15 o   0.58750
  12 -20  -5       13.09      100.66     57.73 o   0.60100
  11 -20  -5       71.29      141.82     72.86 o   0.57870
  10 -20  -5     2384.69     2273.13    183.83 o   0.55758
   9 -20  -5     1522.67     1389.98     91.21 o   0.53775
   8 -20  -5      290.04      238.11     43.05 o   0.51937
   7 -20  -5     1012.40      995.24     76.87 o   0.50261
   6 -20  -5      150.22      165.14     46.61 o   0.48762
  -5  20   5       12.13       12.91     38.06 o   0.47458
   4 -20  -5     1945.20     2083.93     82.97 o   0.46364
   3 -20  -5      810.66      875.63     56.18 o   0.45497
   2 -20  -5      992.84      908.03     56.12 o   0.44869
  -1  20   5      289.24      237.12     28.96 o   0.44490
   0  20   5     1835.71     1823.90     67.64 o   0.44367
   1  20   5       60.53       77.19     25.45 o   0.44502
   2  20   5     4927.67     4916.12    108.94 o   0.44893
   3  20   5     1886.71     1822.31     58.09 o   0.45532
  -4 -20  -5      217.26      194.93     31.84 o   0.46410
   5  20   5     1573.72     1562.52     76.95 o   0.47514
   6  20   5      176.46      129.41     37.36 o   0.48827
   7  20   5       94.95      104.06     38.86 o   0.50335
   8  20   5      191.81      213.29     42.05 o   0.52019
   9  20   5      533.15      574.59     57.57 o   0.53864
  10  20   5      173.96      206.74     43.96 o   0.55853
  11  20   5      576.28      623.36     63.92 o   0.57971
  12  20   5      347.89      420.69     55.84 o   0.60206
  11 -21  -5      661.15      621.97    103.97 o   0.59423
  10 -21  -5       32.97        0.00     64.64 o   0.57367
   9 -21  -5     1116.91      947.91    120.88 o   0.55442
   8 -21  -5     1342.78     1288.40     88.55 o   0.53662
   7 -21  -5       12.60       35.35     33.97 o   0.52041
   6 -21  -5      261.28      238.05     48.27 o   0.50595
  -5  21   5       65.95      442.84     65.78 o   0.49339
   4 -21  -5      152.72      135.69     30.08 o   0.48288
   3 -21  -5       28.34       28.27     23.04 o   0.47456
  -2  21   5     2564.76     2582.58     82.61 o   0.46854
  -1  21   5       17.85       15.69     28.03 o   0.46492
   0  21   5       59.37       32.49     25.04 o   0.46374
   1  21   5       36.06       45.37     26.57 o   0.46503
   2  21   5      166.92      195.86     29.66 o   0.46877
   3  21   5      318.85      307.15     34.91 o   0.47490
  -4 -21  -5        4.19       33.79     26.90 o   0.48332
   5  21   5      550.90      509.12     58.91 o   0.49393
   6  21   5       10.39       19.80     32.50 o   0.50658
   7  21   5      599.28      546.98     53.61 o   0.52112
   8  21   5        6.32       22.75     31.12 o   0.53741
   9  21   5       98.55      125.38     36.71 o   0.55528
  10  21   5      390.14      330.38     47.49 o   0.57460
  11  21   5      300.45      379.93     54.12 o   0.59521
  10 -22  -5      264.58       99.29     58.95 o   0.59008
   9 -22  -5       10.43        0.00     73.96 o   0.57138
   8 -22  -5        0.12       12.58     38.66 o   0.55413
   7 -22  -5      360.32      369.65     55.83 o   0.53844
   6 -22  -5      714.94      597.64     60.39 o   0.52448
  -5  22   5     1206.37     1363.53     98.84 o   0.51238
   4 -22  -5      310.12      294.61     38.81 o   0.50227
   3 -22  -5      563.17      447.42     44.43 o   0.49427
  -2  22   5      125.26      118.65     25.72 o   0.48850
  -1  22   5       67.02       27.48     24.50 o   0.48502
   0  22   5        6.12        8.52     23.44 o   0.48389
   1  22   5     1259.83     1208.56     59.45 o   0.48513
   2  22   5      841.36      839.09     50.38 o   0.48871
   3  22   5       13.95       40.62     28.67 o   0.49459
   4  22   5        6.54        7.29     46.29 o   0.50269
   5  22   5      246.41      175.62     34.21 o   0.51290
   6  22   5     3217.32     2931.30    109.69 o   0.52509
   7  22   5      100.69       39.05     26.67 o   0.53914
   8  22   5        3.94        0.93     30.31 o   0.55489
   9  22   5        0.44        8.22     29.53 o   0.57222
  10  22   5      165.77      183.61     42.36 o   0.59098
   9 -23  -5       33.17        0.00     74.51 o   0.58861
   8 -23  -5     1241.49     1384.98     97.15 o   0.57188
   7 -23  -5      499.53      449.73     59.02 o   0.55669
   6 -23  -5      322.70      368.55     49.61 o   0.54320
  -5  23   5        1.25       61.62     39.26 o   0.53152
   4 -23  -5     1252.05     1310.95     72.86 o   0.52178
  -3  23   5      391.36      383.35     38.16 o   0.51409
  -2  23   5     2376.88     2361.14     83.53 o   0.50854
  -1  23   5      135.04       86.61     23.76 o   0.50520
   0  23   5       81.98       16.79     23.48 o   0.50412
   1  23   5      201.54      199.33     30.77 o   0.50531
   2  23   5      653.29      629.55     45.31 o   0.50875
   3  23   5      361.80      345.35     36.70 o   0.51440
   4  23   5     2390.17     2205.56    120.34 o   0.52219
   5  23   5        0.69        0.00     53.25 o   0.53202
   6  23   5        3.82        0.00     42.15 o   0.54379
   7  23   5       12.66       25.46     31.62 o   0.55736
   8  23   5        4.84        7.99     30.76 o   0.57262
   9  23   5      107.24      161.98     38.13 o   0.58943
   8 -24  -5      321.10      488.18    100.95 o   0.58984
   7 -24  -5      156.36       97.47     44.66 o   0.57514
   6 -24  -5     2032.91     2266.66    101.48 o   0.56209
  -5  24   5      493.37      595.61     72.50 o   0.55081
   4 -24  -5      394.08      391.61     43.72 o   0.54142
  -3  24   5      227.64      291.75     36.55 o   0.53401
  -2  24   5       77.87       53.34     24.70 o   0.52867
  -1  24   5      270.10      268.28     33.90 o   0.52546
   0  24   5      874.30      847.63     53.60 o   0.52442
   1  24   5      634.28      594.36     46.23 o   0.52556
   2  24   5      155.42      128.11     25.97 o   0.52887
   3  24   5      729.29      640.74     55.56 o   0.53431
   4  24   5      171.67      242.17     53.84 o   0.54181
   5  24   5     1972.28     1896.48    117.56 o   0.55129
   6  24   5     2136.98     2212.74    128.92 o   0.56265
   7  24   5      118.08       52.95     37.08 o   0.57578
   8  24   5       29.94        4.87     25.94 o   0.59056
   7 -25  -5       88.05      133.58     43.74 o   0.59375
   6 -25  -5       59.93       85.89     34.99 o   0.58112
  -5  25   5      928.06     1161.54     96.76 o   0.57022
  -4  25   5      116.56      140.68     28.23 o   0.56115
  -3  25   5       44.81       17.51     22.58 o   0.55401
  -2  25   5     4051.44     3998.68    111.90 o   0.54886
  -1  25   5      115.99       65.73     26.66 o   0.54577
   0  25   5      868.38      802.55     52.90 o   0.54477
   1  25   5       30.69        5.29     21.32 o   0.54587
   2  25   5      644.73      670.37     48.36 o   0.54906
   3  25   5       28.75       34.76     27.80 o   0.55430
   4  25   5     1579.26     1568.19    107.59 o   0.56153
   5  25   5       31.38       66.43     47.63 o   0.57069
   6  25   5       46.51        0.00     43.71 o   0.58167
   7  25   5      461.43      417.06     62.61 o   0.59438
   6 -26  -5        8.12       45.67     34.07 o   0.60029
  -5  26   5      858.01      780.42     66.91 o   0.58975
  -4  26   5     2496.46     2573.22     93.57 o   0.58099
  -3  26   5      124.66      138.33     27.58 o   0.57409
  -2  26   5        0.89       15.35     23.08 o   0.56912
  -1  26   5      607.15      517.11     44.56 o   0.56614
   0  26   5       99.03       57.65     24.66 o   0.56518
   1  26   5      182.34      190.32     29.27 o   0.56624
   2  26   5     1804.38     1776.24     90.39 o   0.56931
   3  26   5      217.06      255.54     40.04 o   0.57437
   4  26   5       53.34       64.50     46.16 o   0.58135
   5  26   5     1361.52     1335.56    101.26 o   0.59020
   6  26   5       52.44       66.49     47.02 o   0.60083
  -4  27   5        6.84       18.53     21.44 o   0.60090
  -3  27   5      821.38      777.69     54.86 o   0.59424
  -2  27   5      610.70      662.09     50.89 o   0.58944
  -1  27   5      758.78      774.20     54.45 o   0.58656
   0  27   5       25.73        5.31     23.45 o   0.58563
   1  27   5      269.70      231.20     32.68 o   0.58665
   2  27   5       89.09       84.81     28.51 o   0.58962
   3  27   5      383.81      429.01     48.35 o   0.59450
   4  27   5       23.19      128.53     50.89 o   0.60126
 -16   0   6      536.09      529.82     61.82 o   0.56563
 -14   0   6       12.11       63.29     42.97 o   0.50131
 -12   0   6     1940.60     1830.27    125.97 o   0.43802
 -10   0   6     1779.17     1620.34    106.12 o   0.37627
  -8   0   6     1334.01     1432.16     85.90 o   0.31695
  -6   0   6      560.36      440.66     43.51 o   0.26173
  -4   0   6     1595.27     1994.74     41.94 o   0.21381
  -2   0   6     3892.06     4066.25     37.07 o   0.17915
   0   0   6    16868.97    18143.38    166.08 o   0.16625
   2   0   6     1016.70      986.40     28.96 o   0.17986
   4   0   6      369.29      292.71     16.68 o   0.21500
   6   0   6     3402.19     3376.03    100.29 o   0.26319
   8   0   6     1868.58     1923.06     87.58 o   0.31856
  10   0   6      963.04      877.67     72.52 o   0.37796
  12   0   6       51.26       61.43     45.52 o   0.43977
  14   0   6       81.51       61.91     46.72 o   0.50309
  16   0   6        3.98       68.26     49.71 o   0.56743
  17  -1  -6      657.93      417.94     87.46 o   0.59844
 -16   1   6      398.50      383.94     39.52 o   0.56602
 -15   1   6       24.21       48.42     27.06 o   0.53378
 -14   1   6     2330.30     2370.85     79.54 o   0.50176
 -13   1   6     2057.19     1907.89     79.33 o   0.46999
 -12   1   6      107.41      114.96     35.05 o   0.43853
 -11   1   6       83.04       47.23     29.87 o   0.40745
 -10   1   6     1927.58     1879.45     79.00 o   0.37686
  -9   1   6       37.54       41.22     27.93 o   0.34686
  -8   1   6       46.33       46.80     23.12 o   0.31765
  -7   1   6     7331.08     7648.57    123.28 o   0.28944
  -6   1   6     4207.90     4281.45     83.95 o   0.26258
  -5   1   6    10747.96    10227.46    111.88 o   0.23750
  -4   1   6     6834.51     7526.91     56.49 o   0.21485
  -3   1   6      804.60      767.67     13.62 o   0.19545
  -2   1   6       12.56       17.97      6.14 o   0.18038
  -1   1   6      118.17      138.55     11.75 o   0.17077
   0   1   6    11718.35    10442.46     59.85 o   0.16758
   1   1   6    15515.04    14650.77     87.55 o   0.17115
   2   1   6     7956.36     8426.05     68.51 o   0.18109
   3   1   6      525.42      583.94     14.73 o   0.19643
   4   1   6     2357.37     2271.83     28.62 o   0.21603
   5   1   6      680.88      629.12     21.57 o   0.23884
   6   1   6     3016.20     3118.94     40.74 o   0.26403
   7   1   6     3403.48     3379.92     77.48 o   0.29098
   8   1   6     5031.82     5160.48     99.33 o   0.31925
   9   1   6       20.31       33.00     27.63 o   0.34852
  10   1   6     2477.63     2753.60     81.65 o   0.37855
  11   1   6      339.21      249.87     47.31 o   0.40917
  12   1   6      533.19      626.07     49.95 o   0.44027
  13   1   6        8.88        0.00     33.16 o   0.47175
  14   1   6      714.56      742.03     54.54 o   0.50353
  15   1   6       17.55       12.15     31.64 o   0.53557
  16   1   6     1454.54     1486.92     79.15 o   0.56782
  17   1   6      124.84      142.89     34.17 o   0.60025
  17  -2  -6       70.54      101.08     61.78 o   0.59955
  16  -2  -6       94.01      181.00     46.96 o   0.56720
 -15   2   6      796.15      796.32     50.93 o   0.53503
 -14   2   6       54.49       91.62     33.24 o   0.50308
 -13   2   6      403.60      451.40     45.74 o   0.47140
 -12   2   6      294.67      338.66     47.53 o   0.44005
 -11   2   6      904.45      907.93     62.99 o   0.40909
 -10   2   6     1390.16     1491.39     71.92 o   0.37862
  -9   2   6     3922.60     3944.36    103.39 o   0.34878
  -8   2   6     1921.38     1988.88     71.70 o   0.31974
  -7   2   6     2311.45     2541.89     72.94 o   0.29174
  -6   2   6     3754.32     3519.50     77.82 o   0.26510
  -5   2   6      347.17      480.98     34.15 o   0.24029
  -4   2   6     1015.71     1038.79     32.68 o   0.21793
  -3   2   6     3152.52     3392.58     46.40 o   0.19883
  -2   2   6      191.58      289.30     14.32 o   0.18404
  -1   2   6       14.57       71.58      8.42 o   0.17463
   0   2   6     1047.04     1020.93     20.98 o   0.17151
  -1  -2  -6     1019.22     1199.06     26.36 o   0.17500
  -2  -2  -6     1222.26     1279.65     32.68 o   0.18473
   3   2   6    12063.48    12899.33     69.99 o   0.19979
   4   2   6     6165.04     6268.97     60.26 o   0.21909
   5   2   6      523.51      450.98     19.01 o   0.24162
   6   2   6       14.00       36.69      6.77 o   0.26654
   7   2   6     1578.84     1736.32     31.43 o   0.29326
   8   2   6     2238.32     2282.26     68.13 o   0.32133
   9   2   6      486.42      510.47     40.04 o   0.35042
  10   2   6      115.96      110.52     28.04 o   0.38030
  11   2   6     1551.64     1665.27     68.75 o   0.41080
  12   2   6     3433.45     3564.07    101.75 o   0.44178
  13   2   6       69.58       22.02     32.06 o   0.47316
  14   2   6      310.11      325.11     41.09 o   0.50486
  15   2   6       26.06       27.14     30.08 o   0.53682
  16   2   6      462.08      381.09     46.01 o   0.56899
  17   2   6     1021.90     1059.92     69.33 o   0.60136
  17  -3  -6      523.91      461.43     64.28 o   0.60140
  16  -3  -6      115.37      127.40     41.66 o   0.56915
  15  -3  -6      609.26      554.77     53.23 o   0.53710
 -14   3   6     2685.02     2581.97     94.08 o   0.50528
 -13   3   6     2682.44     2550.15     89.77 o   0.47375
 -12   3   6      171.53      233.35     38.15 o   0.44256
 -11   3   6      735.70      797.30     62.61 o   0.41179
 -10   3   6      100.31      156.99     35.64 o   0.38154
  -9   3   6      484.74      491.85     44.75 o   0.35195
  -8   3   6     5477.76     5631.73    115.54 o   0.32319
  -7   3   6       67.41      148.61     25.67 o   0.29552
  -6   3   6      526.69      706.45     40.20 o   0.26926
   5  -3  -6      669.06      456.11     29.85 o   0.24487
   4  -3  -6      792.00     1073.34     28.92 o   0.22296
   3  -3  -6        3.44       27.43     16.45 o   0.20434
  -2   3   6     2146.43     2290.64     42.15 o   0.18997
  -1   3   6     8177.80     8270.41     65.70 o   0.18088
   0  -3  -6     3426.17     3199.53     35.44 o   0.17786
  -1  -3  -6     1313.32     1144.10     24.91 o   0.18123
  -2  -3  -6      536.20      591.16     28.40 o   0.19065
   3   3   6    12879.88    11947.32     81.95 o   0.20528
   4   3   6      833.73      834.60     34.21 o   0.22410
   5   3   6     1770.31     2135.11     51.19 o   0.24617
   6   3   6     2298.12     2414.04     37.01 o   0.27068
   7   3   6     2054.72     2104.93     39.48 o   0.29703
   8   3   6     1293.63     1417.01     55.23 o   0.32477
   9   3   6     1626.63     1613.62     61.24 o   0.35358
  10   3   6      574.69      480.43     41.12 o   0.38321
  11   3   6      429.95      532.21     45.45 o   0.41349
  12   3   6     1946.25     1815.23     75.69 o   0.44429
  13   3   6      128.24      150.13     32.99 o   0.47550
  14   3   6       30.75       12.77     30.06 o   0.50705
  15   3   6      374.33      386.40     43.75 o   0.53888
  16   3   6      187.12      142.49     33.56 o   0.57094
  16  -4  -6      229.97      270.81     53.44 o   0.57187
  15  -4  -6     1423.53     1286.02     74.72 o   0.53999
 -14   4   6      309.15      368.83     54.27 o   0.50835
 -13   4   6     4075.87     4003.23    108.70 o   0.47702
 -12   4   6     1005.89     1086.27     58.90 o   0.44606
 -11   4   6     1008.31     1042.10     67.04 o   0.41555
 -10   4   6     1876.19     1784.07     78.07 o   0.38559
  -9   4   6     9754.23     9587.70    163.88 o   0.35634
  -8   4   6     4071.88     4148.00    102.61 o   0.32797
  -7   4   6     6122.97     5925.77    110.18 o   0.30073
   6  -4  -6       53.93       62.44     20.84 o   0.27497
   5  -4  -6     6685.67     7304.86     89.12 o   0.25114
   4  -4  -6       93.42      105.69      9.51 o   0.22983
   3  -4  -6      131.21       84.61      9.07 o   0.21181
   2  -4  -6     5608.61     5547.57     74.13 o   0.19799
   1  -4  -6     2055.71     1767.97     23.51 o   0.18928
   0  -4  -6      613.65      747.62     17.26 o   0.18640
  -1  -4  -6     3070.78     2803.35     52.22 o   0.18961
  -2  -4  -6       34.20       26.07      6.27 o   0.19863
   3   4   6     2034.21     1997.93     35.19 o   0.21271
   4   4   6     5123.21     5219.77     58.65 o   0.23094
  -5  -4  -6      149.03      248.58     40.70 o   0.25240
   6   4   6        0.20        2.77      3.98 o   0.27636
   7   4   6     4079.38     3956.15     52.51 o   0.30221
   8   4   6      148.65      130.00     29.25 o   0.32952
   9   4   6     4905.95     4901.83    103.00 o   0.35795
  10   4   6      788.66      708.02     46.26 o   0.38725
  11   4   6       78.22       50.71     28.00 o   0.41723
  12   4   6        8.49       20.12     30.47 o   0.44777
  13   4   6      945.61     1124.87     63.94 o   0.47876
  14   4   6      141.23      168.28     34.21 o   0.51011
  15   4   6      207.18      212.88     36.86 o   0.54176
  16   4   6        7.82       13.83     29.78 o   0.57366
  16  -5  -6       86.37      138.34     49.04 o   0.57536
  15  -5  -6      822.95      999.45     84.80 o   0.54368
 -14   5   6      185.57      158.08     42.69 o   0.51227
 -13   5   6      497.20      511.81     55.47 o   0.48119
 -12   5   6     1861.16     1869.18     71.29 o   0.45052
 -11   5   6     1255.73     1230.37     57.00 o   0.42033
 -10   5   6     1243.36     1243.67     68.81 o   0.39074
  -9   5   6     9538.50     9388.39    165.03 o   0.36190
  -8   5   6     1699.84     1573.58     65.76 o   0.33401
   7  -5  -6     3544.78     3251.30     72.00 o   0.30731
   6  -5  -6       97.24      101.61     21.32 o   0.28215
   5  -5  -6     6159.40     6507.12     73.66 o   0.25897
  -4   5   6        7.80      121.73     13.84 o   0.23837
  -3   5   6     2157.63     1890.52     36.17 o   0.22105
   2  -5  -6     1516.60     1562.18     23.77 o   0.20784
   1  -5  -6     1444.22     1130.38     22.25 o   0.19956
   0  -5  -6     4800.09     4962.53     45.65 o   0.19683
  -1  -5  -6    21003.19    22263.52    137.35 o   0.19988
  -2  -5  -6    21904.31    22557.65    121.90 o   0.20845
   3   5   6     4048.00     3779.15     49.81 o   0.22191
   4   5   6     7374.15     7423.15     65.07 o   0.23943
   5   5   6    17750.13    17706.61    149.40 o   0.26020
   6   5   6     2136.79     2024.85     55.65 o   0.28350
   7   5   6       41.82       57.64      9.62 o   0.30876
   8   5   6      715.45      736.26     38.15 o   0.33553
   9   5   6     6458.13     6317.03    115.85 o   0.36349
  10   5   6      591.48      501.62     41.22 o   0.39237
  11   5   6      978.24      899.27     53.44 o   0.42200
  12   5   6      106.64      107.64     31.10 o   0.45222
  13   5   6       33.28       48.65     29.22 o   0.48291
  14   5   6      358.75      332.96     41.00 o   0.51401
  15   5   6     1245.35     1243.48     70.26 o   0.54543
  16   5   6      388.31      423.28     47.01 o   0.57713
  16  -6  -6      163.49      145.20     50.08 o   0.57959
  15  -6  -6      626.17      642.87     98.80 o   0.54815
 -14   6   6      532.76      492.70     55.98 o   0.51701
 -13   6   6     2359.44     2399.91    105.96 o   0.48624
 -12   6   6      675.16      661.73     60.34 o   0.45591
 -11   6   6       35.16       72.81     26.68 o   0.42610
 -10   6   6      433.50      535.78     40.18 o   0.39695
  -9   6   6       64.91       41.90     26.37 o   0.36859
  -8   6   6     2409.81     2795.68     86.95 o   0.34124
   7  -6  -6     8817.07     8756.28    120.08 o   0.31515
   6  -6  -6     4309.91     4215.12     64.67 o   0.29067
   5  -6  -6      893.74      905.58     42.71 o   0.26824
   4  -6  -6        4.66       31.44     19.12 o   0.24840
   3  -6  -6     3599.62     3218.76     47.10 o   0.23183
   2  -6  -6     1126.41     1220.26     24.24 o   0.21928
   1  -6  -6    12325.49    12116.21     85.21 o   0.21144
   0  -6  -6     3810.65     3627.05     51.22 o   0.20887
  -1  -6  -6      447.42      515.60     18.75 o   0.21175
  -2  -6  -6    14180.08    14837.79    107.75 o   0.21986
   3   6   6     7491.32     6997.00     85.18 o   0.23266
   4   6   6     1069.97     1224.96     28.92 o   0.24943
  -5  -6  -6     2273.96     1953.07     84.11 o   0.26943
   6   6   6     2171.95     2362.95     60.61 o   0.29199
   7   6   6     1847.91     1805.80     57.23 o   0.31657
   8   6   6     3104.52     2934.97     73.65 o   0.34273
   9   6   6     1242.13     1055.27     51.90 o   0.37015
  10   6   6       32.43       20.23     26.97 o   0.39855
  11   6   6      411.96      385.64     40.09 o   0.42775
  12   6   6      339.96      272.39     36.88 o   0.45758
  13   6   6       39.27        0.00     32.40 o   0.48795
  14   6   6     1396.81     1342.88     72.00 o   0.51874
  15   6   6        5.34       18.68     27.96 o   0.54989
  16   6   6       14.57        9.03     27.34 o   0.58135
  16  -7  -6      209.88      247.16     53.18 o   0.58455
  15  -7  -6        4.69       54.60     51.27 o   0.55339
 -14   7   6     1569.96     1591.48     92.39 o   0.52257
 -13   7   6      375.54      370.32     50.31 o   0.49214
 -12   7   6       64.29       59.23     36.17 o   0.46220
 -11   7   6      355.89      302.99     43.32 o   0.43282
 -10   7   6       62.55       60.79     23.26 o   0.40415
  -9   7   6      121.53      163.12     32.65 o   0.37634
   8  -7  -6     7895.12     7561.77    121.51 o   0.34960
   7  -7  -6     4332.95     4576.14     70.94 o   0.32419
   6  -7  -6      159.64      170.00     21.15 o   0.30044
   5  -7  -6     2683.76     2638.60     58.71 o   0.27879
   4  -7  -6       67.02      126.88     18.48 o   0.25976
  -3   7   6     7142.90     7081.65     71.27 o   0.24397
  -2   7   6    22523.17    23267.95    123.10 o   0.23207
   1  -7  -6     2831.12     2911.77     58.21 o   0.22468
   0  -7  -6     4048.17     3807.17     54.64 o   0.22226
  -1  -7  -6    32730.38    31510.82    191.11 o   0.22497
  -2  -7  -6     1867.15     1812.98     37.31 o   0.23262
   3   7   6      648.25      667.52     31.58 o   0.24475
   4   7   6     1221.51      855.09     22.56 o   0.26074
   5   7   6      256.62      222.29     13.90 o   0.27994
   6   7   6       11.94        0.00     27.19 o   0.30171
   7   7   6     1096.25     1170.38     53.67 o   0.32556
   8   7   6      308.71      247.12     30.39 o   0.35106
   9   7   6      678.50      584.90     40.38 o   0.37787
  10   7   6      422.24      376.88     38.25 o   0.40573
  11   7   6       41.41       55.39     31.19 o   0.43444
  12   7   6      411.52      345.87     39.86 o   0.46385
  13   7   6       16.92       13.86     29.38 o   0.49383
  14   7   6      446.39      515.69     48.11 o   0.52428
  15   7   6     2175.77     2276.79     91.25 o   0.55512
  16   7   6     1230.89     1238.65     72.18 o   0.58629
  16  -8  -6      587.40      655.14     76.05 o   0.59022
  15  -8  -6      651.16      689.92    101.13 o   0.55938
  14  -8  -6        4.80        0.00     55.72 o   0.52890
 -13   8   6       10.24       37.30     39.31 o   0.49887
 -12   8   6      222.55      238.59     47.75 o   0.46935
 -11   8   6       56.23       58.79     34.28 o   0.44045
 -10   8   6     2969.82     2792.02    101.95 o   0.41231
  -9   8   6      132.66      103.63     18.23 o   0.38509
   8  -8  -6     3015.48     3020.31     61.08 o   0.35900
   7  -8  -6     2805.10     3125.79     68.06 o   0.33430
   6  -8  -6     4716.06     4876.64     80.40 o   0.31133
   5  -8  -6       30.54       46.40     14.49 o   0.29049
   4  -8  -6     1559.19     1563.91     45.79 o   0.27229
   3  -8  -6      426.24      617.60     54.60 o   0.25726
  -2   8   6     2490.79     2538.23     43.55 o   0.24600
   1  -8  -6     7098.66     6933.88    105.84 o   0.23905
   0  -8  -6     9805.89    10001.04    103.01 o   0.23677
  -1  -8  -6      392.71      437.54     25.51 o   0.23932
  -2  -8  -6    22985.17    23068.33    138.88 o   0.24652
   3   8   6     4975.68     5357.43     61.27 o   0.25800
   4   8   6     1539.54     1552.50     33.12 o   0.27322
   5   8   6       50.89       32.49      9.87 o   0.29159
   6   8   6     3813.87     3752.36     57.56 o   0.31256
   7   8   6      210.06      240.08     33.76 o   0.33564
   8   8   6     8650.35     8134.71    124.57 o   0.36042
   9   8   6      277.25      291.22     31.80 o   0.38658
  10   8   6      113.96       62.32     29.04 o   0.41386
  11   8   6      100.46       52.79     30.08 o   0.44204
  12   8   6     2164.41     2116.05     79.10 o   0.47098
  13   8   6       30.72       19.57     29.17 o   0.50053
  14   8   6      148.29      139.15     33.14 o   0.53059
  15   8   6      228.48      217.26     35.57 o   0.56109
  16   8   6        1.16       36.49     39.19 o   0.59195
  16  -9  -6     1218.68     1423.15    106.13 o   0.59658
  15  -9  -6      219.38      165.51     61.16 o   0.56609
  14  -9  -6      382.32      433.95     84.06 o   0.53599
 -13   9   6      154.50      136.12     37.92 o   0.50638
 -12   9   6       39.80       42.11     32.19 o   0.47732
 -11   9   6     2534.68     2719.18    108.61 o   0.44894
 -10   9   6      408.57      403.41     44.99 o   0.42137
   9  -9  -6      437.61      402.34     36.66 o   0.39477
  -8   9   6     2183.31     2322.56     48.71 o   0.36937
  -7   9   6      219.24      303.01     18.17 o   0.34541
   6  -9  -6     6128.06     5899.14     87.23 o   0.32323
  -5   9   6      289.82      219.14     12.78 o   0.30321
  -4   9   6    14045.56    13985.43    108.56 o   0.28581
  -3   9   6      816.01      966.75     26.67 o   0.27154
  -2   9   6     9589.13     9681.62     85.17 o   0.26090
   1  -9  -6     2871.18     2999.94     55.24 o   0.25435
   0  -9  -6     2614.55     2575.45     55.15 o   0.25221
  -1  -9  -6        9.59       17.90     14.86 o   0.25460
  -2  -9  -6     7521.00     7055.13     88.17 o   0.26139
   3   9   6     6179.48     6131.14     69.92 o   0.27224
   4   9   6        9.76        6.07     12.26 o   0.28671
   5   9   6       18.07       18.90     10.27 o   0.30426
   6   9   6     2218.19     2193.08     47.95 o   0.32441
   7   9   6     1277.38     1127.92     59.98 o   0.34670
   8   9   6     2511.14     2167.63     83.11 o   0.37075
   9   9   6      432.96      495.43     39.36 o   0.39623
  10   9   6      102.44      132.16     29.81 o   0.42288
  11   9   6      161.52      123.07     36.48 o   0.45050
  12   9   6      233.02      241.42     34.83 o   0.47893
  13   9   6        0.49       15.02     27.66 o   0.50801
 -14  -9  -6      268.75      240.25     40.77 o   0.53766
  15   9   6       15.83       23.93     38.49 o   0.56778
  16   9   6      387.20      387.68     56.55 o   0.59829
  15 -10  -6       38.04       73.79     49.72 o   0.57349
  14 -10  -6       65.54       66.93     53.67 o   0.54381
  13 -10  -6       98.36        8.54     55.79 o   0.51464
 -12  10   6      604.49      620.31     60.18 o   0.48608
 -11  10   6      148.33      107.38     35.00 o   0.45824
  10 -10  -6     2597.95     2585.60     82.88 o   0.43127
   9 -10  -6      656.08      596.69     43.91 o   0.40532
   8 -10  -6      220.48      266.07     44.53 o   0.38062
   7 -10  -6      261.63      275.78     20.75 o   0.35742
  -6  10   6     3040.94     3068.49     42.67 o   0.33603
   5 -10  -6      818.29      782.67     52.73 o   0.31682
   4 -10  -6     4030.87     3698.70    106.31 o   0.30021
  -3  10   6      468.60      481.44     19.06 o   0.28666
  -2  10   6     1329.71     1557.31     38.39 o   0.27660
   1 -10  -6      161.50      187.01     18.70 o   0.27043
   0 -10  -6     1406.19     1281.94     36.77 o   0.26842
  -1 -10  -6      889.08      861.78     29.10 o   0.27067
  -2 -10  -6    11690.88    12152.03    100.07 o   0.27706
   3  10   6      677.65      559.14     24.63 o   0.28732
   4  10   6      688.66      765.52     27.32 o   0.30106
   5  10   6      318.21      349.10     20.16 o   0.31783
   6  10   6     3008.98     3056.58     60.78 o   0.33717
   7  10   6     4289.06     4449.29    110.96 o   0.35866
   8  10   6      684.30      665.58     53.06 o   0.38196
   9  10   6     2098.81     2120.91     85.27 o   0.40673
  10  10   6      372.85      404.18     38.25 o   0.43274
 -11 -10  -6     1037.17     1018.38     63.24 o   0.45977
  12  10   6     1460.71     1335.06     65.06 o   0.48766
  13  10   6       72.88       46.20     26.84 o   0.51625
  14  10   6      229.80      207.01     42.05 o   0.54545
  15  10   6        9.33       11.83     37.48 o   0.57516
  15 -11  -6       31.38        0.00     67.14 o   0.58157
  14 -11  -6     1272.21     1331.04    134.68 o   0.55232
  13 -11  -6      193.79       88.19     51.65 o   0.52363
 -12  11   6        7.92        0.00     38.15 o   0.49558
 -11  11   6     1379.22     1460.81     83.98 o   0.46831
  10 -11  -6      239.12      265.08     33.84 o   0.44195
   9 -11  -6        0.46       22.59     33.76 o   0.41667
   8 -11  -6     2100.42     2304.54     98.60 o   0.39268
   7 -11  -6       96.39       94.41     32.49 o   0.37023
   6 -11  -6       38.17       57.66     30.26 o   0.34963
   5 -11  -6     5790.20     5506.77    133.85 o   0.33121
   4 -11  -6     1028.30     1127.17     67.02 o   0.31536
   3 -11  -6      191.73      141.42     22.66 o   0.30249
   2 -11  -6     1443.63     1782.51     67.60 o   0.29297
   1 -11  -6     1816.32     1793.39     41.21 o   0.28716
   0  11   6       78.57       22.09     16.37 o   0.28527
  -1 -11  -6     3989.81     3900.82     59.12 o   0.28738
   2  11   6     7245.74     7135.17     75.16 o   0.29341
   3  11   6       63.77       63.26     13.34 o   0.30312
   4  11   6      295.60      237.79     18.06 o   0.31617
   5  11   6      143.10       93.46     13.37 o   0.33218
   6  11   6     3328.86     3624.81     70.12 o   0.35073
   7  11   6     6539.51     6595.11    135.18 o   0.37144
   8  11   6     1714.35     1689.67     78.93 o   0.39398
   9  11   6       21.90       47.50     35.57 o   0.41804
  10  11   6     1924.40     1954.97     86.24 o   0.44339
 -11 -11  -6       13.04       23.30     43.32 o   0.46981
  12  11   6       75.08       81.48     29.59 o   0.49713
  13  11   6      341.25      335.45     39.13 o   0.52521
  14  11   6      189.49      127.89     42.17 o   0.55393
  15  11   6      169.14      144.82     42.44 o   0.58321
  15 -12  -6      183.15      145.36     57.65 o   0.59028
  14 -12  -6       40.22        0.00     62.26 o   0.56149
  13 -12  -6      941.55      956.82    118.60 o   0.53329
 -12  12   6      824.10      969.32     73.18 o   0.50578
  11 -12  -6      177.41      178.48     30.59 o   0.47909
  10 -12  -6     1198.87     1341.33     82.45 o   0.45336
   9 -12  -6      552.33      652.90     61.85 o   0.42875
   8 -12  -6       99.31       93.53     37.31 o   0.40548
   7 -12  -6     1377.00     1298.51     73.53 o   0.38378
   6 -12  -6     3136.42     3097.89    107.62 o   0.36395
   5 -12  -6      178.30      247.19     38.76 o   0.34629
   4 -12  -6     1104.80     1192.64     68.37 o   0.33116
   3 -12  -6      864.45      798.13     45.55 o   0.31892
   2 -12  -6     1065.61     1179.34     53.42 o   0.30992
   1 -12  -6      707.59      752.44     28.55 o   0.30442
   0  12   6       13.96        2.63     14.71 o   0.30264
  -1 -12  -6        0.14        0.64     13.34 o   0.30463
   2  12   6     2359.50     2445.51     46.20 o   0.31033
   3  12   6      691.83      707.23     29.08 o   0.31952
   4  12   6      397.11      395.06     22.55 o   0.33193
   5  12   6     1839.32     1811.56     44.67 o   0.34721
  -6 -12  -6      216.36      191.71     24.55 o   0.36500
   7  12   6     2199.53     2269.58     83.08 o   0.38494
   8  12   6     8338.53     8149.26    160.06 o   0.40673
   9  12   6     4575.76     4586.87    126.79 o   0.43009
  10  12   6      537.70      550.22     55.85 o   0.45476
  11  12   6        4.27       21.38     34.97 o   0.48056
 -12 -12  -6        3.30        0.00     41.53 o   0.50730
  13  12   6      381.73      380.81     52.28 o   0.53484
  14  12   6     1149.05     1144.27     80.53 o   0.56308
  15  12   6      161.03       53.30     35.35 o   0.59190
  15 -13  -6      188.10      205.68     76.54 o   0.59961
  14 -13  -6        5.37      112.56     71.05 o   0.57129
  13 -13  -6      486.00      748.27    113.19 o   0.54360
  12 -13  -6      156.06      301.82     87.30 o   0.51664
  11 -13  -6      585.33      524.26     45.21 o   0.49054
  10 -13  -6      336.98      435.52     55.13 o   0.46544
   9 -13  -6     2252.61     2279.01    103.12 o   0.44151
   8 -13  -6      134.40      108.01     40.89 o   0.41894
   7 -13  -6       34.20       12.82     32.88 o   0.39798
   6 -13  -6      902.45      867.52     59.59 o   0.37889
   5 -13  -6     1583.57     1434.18     76.36 o   0.36197
   4 -13  -6        5.72        1.27     20.28 o   0.34752
   3 -13  -6     1028.64     1053.88     53.70 o   0.33588
   2 -13  -6     1994.79     2071.55     63.27 o   0.32734
   1 -13  -6       87.23      111.04     14.95 o   0.32215
   0 -13  -6      149.68      154.62     17.62 o   0.32046
   1  13   6     1840.59     1699.35     55.79 o   0.32234
   2  13   6       28.74       28.93     13.02 o   0.32773
   3  13   6     5890.53     5880.38     79.67 o   0.33645
   4  13   6     6100.24     6223.28     83.03 o   0.34826
   5  13   6     2016.71     2089.84     48.88 o   0.36285
   6  13   6     2314.74     2329.54     61.94 o   0.37990
   7  13   6      331.52      250.38     43.33 o   0.39911
   8  13   6      328.94      314.07     52.64 o   0.42016
   9  13   6     3547.01     3580.46    117.27 o   0.44281
  10  13   6      630.09      746.62     62.32 o   0.46681
  11  13   6      375.49      409.67     52.42 o   0.49197
 -12 -13  -6      105.68       42.80     42.93 o   0.51812
  13  13   6     1009.35      961.60     73.48 o   0.54513
  14  13   6       41.14       24.30     38.13 o   0.57285
  15  13   6      168.26      125.25     42.87 o   0.60121
  14 -14  -6      393.56      482.74     96.99 o   0.58169
  13 -14  -6      738.30      788.51    113.00 o   0.55452
  12 -14  -6      899.27      957.30    115.76 o   0.52812
  11 -14  -6      321.03      349.49     49.58 o   0.50262
  10 -14  -6      847.97      728.45     64.66 o   0.47815
   9 -14  -6     1309.19     1287.90     82.04 o   0.45488
   8 -14  -6       13.98       17.89     38.13 o   0.43302
   7 -14  -6      122.15      114.98     37.03 o   0.41278
   6 -14  -6      560.00      549.26     55.45 o   0.39440
   5 -14  -6        0.02       29.38     34.91 o   0.37817
   4 -14  -6     1866.91     1836.22     67.32 o   0.36437
   3 -14  -6     5746.78     5426.09    123.86 o   0.35328
   2 -14  -6      792.62      813.97     49.93 o   0.34517
   1 -14  -6     1391.18     1321.12     40.80 o   0.34025
   0  14   6      199.99      216.82     22.20 o   0.33865
  -1 -14  -6       55.05       33.39     14.97 o   0.34044
   2  14   6       80.27       53.84     12.99 o   0.34554
   3  14   6      918.39      824.02     29.97 o   0.35382
   4  14   6      354.42      409.27     25.32 o   0.36507
   5  14   6      972.51      978.07     36.54 o   0.37901
   6  14   6     2698.57     2432.96     87.22 o   0.39537
   7  14   6     2937.16     2658.91     94.60 o   0.41386
   8  14   6     1800.37     1743.46     82.72 o   0.43420
   9  14   6     4751.36     4825.63    135.18 o   0.45615
  10  14   6        1.82       24.58     35.36 o   0.47948
  11  14   6     1781.53     1703.89     88.33 o   0.50401
 -12 -14  -6       46.56       77.58     47.24 o   0.52957
 -13 -14  -6       37.57       45.19     45.68 o   0.55602
  14  14   6      415.94      453.49     58.42 o   0.58323
  14 -15  -6      603.43      755.09    114.62 o   0.59266
  13 -15  -6      957.74     1088.34    128.87 o   0.56601
  12 -15  -6      179.72      226.09     73.13 o   0.54018
  11 -15  -6      193.68      254.15     45.73 o   0.51527
  10 -15  -6      442.90      516.23     58.39 o   0.49143
   9 -15  -6       30.80        8.73     38.03 o   0.46883
   8 -15  -6     3435.53     3607.29    128.75 o   0.44764
   7 -15  -6     1944.51     1889.53     92.23 o   0.42809
   6 -15  -6     3034.23     3069.42    116.51 o   0.41040
   5 -15  -6     2055.89     2019.67     97.07 o   0.39483
   4 -15  -6      902.56      782.46     52.56 o   0.38163
   3 -15  -6     2369.02     2361.93     73.77 o   0.37106
   2 -15  -6     1048.12     1095.18     52.08 o   0.36335
   1 -15  -6       16.39       18.62     11.08 o   0.35868
   0 -15  -6      464.00      540.49     29.80 o   0.35717
   1  15   6    13040.74    12596.33    125.94 o   0.35885
   2  15   6     1369.65     1371.12     38.52 o   0.36370
   3  15   6     1853.64     1788.64     43.80 o   0.37158
   4  15   6     2678.75     2571.41     57.13 o   0.38230
   5  15   6     3978.81     4129.45     72.07 o   0.39564
  -6 -15  -6       81.95      142.23     43.60 o   0.41134
   7  15   6     3802.65     3411.42    109.27 o   0.42913
   8  15   6      189.08      129.67     40.99 o   0.44878
  -9 -15  -6       68.29       65.87     46.03 o   0.47005
  10  15   6        2.30       41.92     36.00 o   0.49273
  11  15   6      228.81      228.57     43.94 o   0.51663
 -12 -15  -6       10.51       13.20     42.07 o   0.54159
 -13 -15  -6      493.14      442.95     65.77 o   0.56748
  14  15   6       11.47       23.50     32.59 o   0.59417
  13 -16  -6       26.20      129.10     66.69 o   0.57805
  12 -16  -6       86.61      141.69     63.10 o   0.55278
  11 -16  -6      543.45      555.54     59.75 o   0.52846
  10 -16  -6        9.92       17.31     30.28 o   0.50525
   9 -16  -6       93.02       73.31     36.84 o   0.48329
   8 -16  -6       54.46       37.33     36.64 o   0.46277
   7 -16  -6      372.07      331.17     45.92 o   0.44388
   6 -16  -6      210.17      223.20     42.15 o   0.42685
   5 -16  -6      444.93      514.51     62.96 o   0.41190
   4 -16  -6     2634.36     2647.33     95.33 o   0.39926
   3 -16  -6     5510.78     5344.88    113.01 o   0.38917
   2 -16  -6      569.13      522.09     40.16 o   0.38183
   1 -16  -6     5617.83     5491.85     82.23 o   0.37738
   0 -16  -6      918.78      885.77     36.75 o   0.37595
   1  16   6       40.26       48.52     16.94 o   0.37755
   2  16   6       74.00       48.06     15.90 o   0.38216
   3  16   6     1146.24     1103.97     35.93 o   0.38966
   4  16   6      916.85     1078.58     39.51 o   0.39990
   5  16   6        6.27       31.84     15.80 o   0.41267
   6  16   6      327.01      294.39     41.59 o   0.42775
   7  16   6       98.05      211.76     44.35 o   0.44489
  -8 -16  -6     2536.29     2408.04    117.62 o   0.46387
   9  16   6        5.04       58.47     39.38 o   0.48448
  10  16   6       24.75       20.07     35.89 o   0.50651
  11  16   6     1067.98     1094.36     76.17 o   0.52979
 -12 -16  -6       94.46       85.67     38.59 o   0.55416
 -13 -16  -6      282.16      160.46     49.32 o   0.57948
  13 -17  -6      160.40      155.67     69.28 o   0.59059
  12 -17  -6      293.84      418.21     84.42 o   0.56588
  11 -17  -6     2507.93     2902.35    193.97 o   0.54215
  10 -17  -6        7.98       12.63     30.59 o   0.51955
   9 -17  -6      937.18      830.07     69.16 o   0.49822
   8 -17  -6     3772.55     3787.47    138.08 o   0.47834
   7 -17  -6        0.31        0.00     38.81 o   0.46009
   6 -17  -6     1055.84     1115.21     75.13 o   0.44368
   5 -17  -6     4730.44     4793.76    149.97 o   0.42932
   4 -17  -6      209.51      227.91     34.11 o   0.41721
   3 -17  -6     1623.43     1647.61     67.06 o   0.40757
   2 -17  -6     4963.23     5026.07    114.48 o   0.40056
   1 -17  -6      677.00      689.56     45.14 o   0.39632
   0 -17  -6      142.77      164.97     19.71 o   0.39496
   1  17   6     3508.52     3435.77     70.33 o   0.39649
   2  17   6       57.60       43.86     16.71 o   0.40088
   3  17   6      495.31      546.43     27.48 o   0.40804
   4  17   6     3989.63     3897.73     72.62 o   0.41783
   5  17   6     2130.11     2144.56     83.93 o   0.43006
   6  17   6      656.93      526.76     48.47 o   0.44455
  -7 -17  -6     1324.05     1389.41     93.88 o   0.46107
   8  17   6        5.77       80.82     38.76 o   0.47941
   9  17   6        3.81        9.80     33.19 o   0.49937
  10  17   6      414.04      373.29     48.34 o   0.52078
  11  17   6      182.33      146.89     38.72 o   0.54344
  12  17   6      338.81      341.66     48.67 o   0.56723
 -13 -17  -6      557.22      454.69     71.65 o   0.59199
  12 -18  -6      584.62      561.91    103.54 o   0.57945
  11 -18  -6       47.76      114.72     67.41 o   0.55630
  10 -18  -6     2448.34     2512.96    119.09 o   0.53430
   9 -18  -6       40.59       14.36     32.53 o   0.51358
   8 -18  -6      206.68      183.14     40.60 o   0.49432
   7 -18  -6      737.08      700.33     62.66 o   0.47669
   6 -18  -6       93.25      139.25     47.45 o   0.46087
   5 -18  -6     6671.48     6925.85    182.20 o   0.44706
   4 -18  -6     1193.51     1365.92     64.43 o   0.43545
   3 -18  -6      264.66      271.17     35.82 o   0.42621
   2 -18  -6      176.22      157.92     28.68 o   0.41951
   1 -18  -6      269.58      238.22     37.44 o   0.41547
   0 -18  -6    10184.23    10504.22    166.20 o   0.41417
   1  18   6       16.88       43.17     16.72 o   0.41563
   2  18   6      447.75      367.18     24.05 o   0.41982
   3  18   6       66.51       48.35     16.48 o   0.42666
   4  18   6       31.89       36.79     23.01 o   0.43603
   5  18   6      656.94      645.59     52.41 o   0.44777
  -6 -18  -6      650.63      830.41     72.29 o   0.46170
   7  18   6       27.82       39.78     32.13 o   0.47762
   8  18   6      176.78      167.66     39.45 o   0.49535
   9  18   6      280.87      258.75     45.09 o   0.51470
  10  18   6       56.24       61.09     34.22 o   0.53549
  11  18   6      182.44      194.47     42.06 o   0.55756
  12  18   6      831.73      740.84     66.59 o   0.58077
  12 -19  -6     2542.32     2587.22    199.90 o   0.59346
  11 -19  -6       15.87        0.00     50.99 o   0.57088
  10 -19  -6     1395.33     1648.77    100.29 o   0.54946
   9 -19  -6      196.98      169.47     39.53 o   0.52934
   8 -19  -6     1514.50     1509.07     92.81 o   0.51067
   7 -19  -6      186.44      151.74     46.69 o   0.49362
   6 -19  -6      185.46      249.33     53.45 o   0.47837
   5 -19  -6       41.23      116.31     45.89 o   0.46507
   4 -19  -6     3793.94     4028.24    109.86 o   0.45392
   3 -19  -6      693.09      705.16     50.27 o   0.44507
   2 -19  -6      902.40      849.88     53.76 o   0.43866
   1 -19  -6      200.79      162.80     30.12 o   0.43480
   0  19   6     1675.01     1863.63     66.41 o   0.43355
   1  19   6       13.40       23.45     21.95 o   0.43495
   2  19   6       46.36       49.58     17.32 o   0.43895
   3  19   6      134.46       98.30     17.75 o   0.44550
   4  19   6     3347.67     3210.30     84.51 o   0.45448
   5  19   6       11.80       46.09     31.08 o   0.46576
   6  19   6     1093.87     1001.53     63.53 o   0.47917
   7  19   6        0.31        0.00     28.63 o   0.49453
   8  19   6      224.62      292.77     45.51 o   0.51167
   9  19   6       28.32       26.50     32.99 o   0.53043
  10  19   6      147.67      155.47     40.65 o   0.55062
  11  19   6       12.81       45.56     37.37 o   0.57211
  12  19   6     1116.57     1178.87     83.47 o   0.59475
  11 -20  -6      314.12      285.17     76.86 o   0.58585
  10 -20  -6     1688.96     1626.31    151.43 o   0.56500
   9 -20  -6     1449.94     1440.94     93.47 o   0.54546
   8 -20  -6      238.99      141.89     37.27 o   0.52736
   7 -20  -6       49.68      133.61     47.01 o   0.51087
   6 -20  -6      266.28      401.11     57.95 o   0.49614
   5 -20  -6      520.11      501.74     59.39 o   0.48334
   4 -20  -6      199.23      256.17     34.83 o   0.47262
   3 -20  -6        2.20       15.48     21.37 o   0.46412
   2 -20  -6        6.56       15.75     32.38 o   0.45798
  -1  20   6       28.84       13.34     25.91 o   0.45428
   0  20   6      458.18      455.77     37.30 o   0.45309
   1  20   6      662.24      567.73     41.87 o   0.45442
   2  20   6     2810.90     2628.98     67.40 o   0.45826
   3  20   6       67.04       45.90     21.25 o   0.46454
   4  20   6     1710.98     1595.44     74.53 o   0.47316
  -5 -20  -6      431.41      371.84     50.54 o   0.48400
   6  20   6      102.36       83.52     31.97 o   0.49691
   7  20   6      406.16      519.26     52.29 o   0.51174
   8  20   6     3444.88     3345.22    120.61 o   0.52833
   9  20   6       85.11       73.48     37.31 o   0.54651
  10  20   6        0.69       21.49     31.25 o   0.56613
  11  20   6      619.06      636.50     64.39 o   0.58705
  11 -21  -6      857.42      811.62    116.17 o   0.60119
  10 -21  -6       71.97        0.97     61.90 o   0.58089
   9 -21  -6       13.88        0.00     40.79 o   0.56190
   8 -21  -6      738.10      694.27     70.45 o   0.54435
   7 -21  -6      220.74      212.82     50.43 o   0.52839
   6 -21  -6      384.61      478.36     60.31 o   0.51416
   5 -21  -6     1363.61     1386.18     90.35 o   0.50182
   4 -21  -6      243.83      275.80     36.01 o   0.49150
   3 -21  -6       31.18       16.16     21.05 o   0.48334
   2 -21  -6       16.53        7.43     27.06 o   0.47745
  -1  21   6     1453.44     1297.18     60.27 o   0.47390
   0  21   6        3.09        3.08     24.95 o   0.47276
   1  21   6      813.21      772.43     48.02 o   0.47403
   2  21   6      442.51      473.84     38.75 o   0.47771
   3  21   6       73.42       42.93     25.06 o   0.48374
   4  21   6     4721.09     4676.92    163.86 o   0.49202
   5  21   6      135.57      112.16     31.14 o   0.50246
   6  21   6       38.35        4.35     27.57 o   0.51491
   7  21   6      582.49      613.22     55.13 o   0.52923
   8  21   6        7.02       15.15     29.73 o   0.54529
   9  21   6       51.67       39.58     30.53 o   0.56292
  10  21   6      790.17      839.59     69.97 o   0.58199
  11  21   6       76.08      103.10     37.91 o   0.60236
  10 -22  -6       89.49       29.69     52.32 o   0.59711
   9 -22  -6      595.94      474.33     86.27 o   0.57864
   8 -22  -6      904.35      897.95     80.81 o   0.56162
   7 -22  -6      694.37      771.02     74.56 o   0.54616
   6 -22  -6       11.56       76.38     36.82 o   0.53241
   5 -22  -6        5.05       42.03     38.61 o   0.52050
   4 -22  -6      157.75      146.38     28.84 o   0.51056
   3 -22  -6     1525.07     1619.85     75.95 o   0.50271
  -2  22   6       21.65        5.45     25.55 o   0.49704
  -1  22   6     3217.02     3087.66    106.62 o   0.49364
   0  22   6       76.37       55.38     23.57 o   0.49254
   1  22   6      345.07      344.82     37.42 o   0.49377
   2  22   6      296.35      349.73     34.19 o   0.49730
   3  22   6     1619.12     1598.57     80.29 o   0.50309
   4  22   6      109.24       49.28     45.45 o   0.51106
   5  22   6     1069.41      966.97     83.55 o   0.52111
   6  22   6      123.98      156.56     34.56 o   0.53313
   7  22   6        0.15        4.22     27.90 o   0.54698
   8  22   6      965.76      875.87     66.23 o   0.56253
   9  22   6      232.29      196.36     39.84 o   0.57964
  10  22   6      484.17      571.16     61.20 o   0.59817
   9 -23  -6      577.01      693.90    113.85 o   0.59566
   8 -23  -6       66.31      141.85     44.91 o   0.57914
   7 -23  -6      661.35      783.39     75.96 o   0.56416
   6 -23  -6      155.67      217.61     47.67 o   0.55086
   5 -23  -6      143.94      142.56     42.40 o   0.53936
   4 -23  -6       50.93       21.38     25.76 o   0.52977
   3 -23  -6      653.37      705.48     54.40 o   0.52221
  -2  23   6      240.28      250.22     30.68 o   0.51676
  -1  23   6      117.24       73.47     24.82 o   0.51348
   0  23   6      297.05      291.31     33.73 o   0.51243
   1  23   6      283.85      177.22     27.68 o   0.51361
   2  23   6      248.49      279.68     36.38 o   0.51700
   3  23   6     3971.88     3685.67    121.53 o   0.52258
   4  23   6       22.20      102.07     44.90 o   0.53025
   5  23   6     1778.14     1540.63    103.35 o   0.53995
   6  23   6       31.35        0.00     43.23 o   0.55156
   7  23   6      422.74      348.40     44.33 o   0.56495
   8  23   6       45.48        2.60     30.90 o   0.58002
   9  23   6      371.93      419.28     52.02 o   0.59663
   8 -24  -6      228.15      188.93     45.17 o   0.59689
   7 -24  -6      598.72      770.82     75.65 o   0.58237
   6 -24  -6       92.38      131.34     43.24 o   0.56949
   5 -24  -6       64.56      119.56     41.43 o   0.55837
   4 -24  -6      335.48      373.08     49.89 o   0.54912
  -3  24   6     1725.56     1752.03     73.91 o   0.54183
  -2  24   6        8.70       11.31     22.53 o   0.53657
  -1  24   6     1526.01     1241.47     62.65 o   0.53342
   0  24   6      667.11      574.40     45.33 o   0.53241
   1  24   6       26.27        2.87     21.66 o   0.53354
   2  24   6       55.48       59.23     28.98 o   0.53681
   3  24   6     1539.06     1479.60     80.57 o   0.54218
   4  24   6       54.69      174.76     52.52 o   0.54959
   5  24   6      900.08      790.72     77.94 o   0.55895
   6  24   6       24.76        0.00     38.78 o   0.57016
   7  24   6      128.00       80.50     42.73 o   0.58313
   8  24   6      243.44      235.19     54.69 o   0.59774
   7 -25  -6      104.52      192.27     48.54 o   0.60076
   6 -25  -6      127.35      162.26     42.92 o   0.58829
   5 -25  -6     1313.16     1461.05    103.10 o   0.57753
  -4  25   6       94.76      110.79     25.90 o   0.56859
  -3  25   6      758.08      842.81     54.45 o   0.56155
  -2  25   6     1588.58     1562.13     71.55 o   0.55648
  -1  25   6      428.58      383.88     39.15 o   0.55344
   0  25   6      332.43      291.69     34.66 o   0.55247
   1  25   6      328.32      330.18     37.10 o   0.55356
   2  25   6      645.73      608.71     54.76 o   0.55671
   3  25   6      612.68      577.25     53.15 o   0.56189
   4  25   6     1076.86     1228.45     96.43 o   0.56904
   5  25   6      539.57      511.95     66.92 o   0.57808
   6  25   6       70.38       14.63     40.44 o   0.58894
   7  25   6       53.73        8.15     41.25 o   0.60151
   5 -26  -6       68.03       48.22     38.24 o   0.59682
  -4  26   6     1020.77     1027.56     60.94 o   0.58817
  -3  26   6       97.66      101.82     28.21 o   0.58137
  -2  26   6      260.42      214.86     31.82 o   0.57648
  -1  26   6     1442.04     1366.77     68.91 o   0.57354
   0  26   6        7.70       11.98     22.69 o   0.57260
  -1 -26  -6       16.82        9.34     28.97 o   0.57365
   2  26   6      114.25       89.20     29.09 o   0.57670
   3  26   6      119.88       89.29     30.88 o   0.58170
   4  26   6      403.19      494.71     66.60 o   0.58861
   5  26   6      184.26      214.08     52.54 o   0.59735
  -3  27   6       58.78       58.20     28.22 o   0.60127
  -2  27   6      409.59      409.49     41.54 o   0.59654
  -1  27   6       47.81       53.11     23.48 o   0.59371
   0  27   6      398.46      385.98     46.28 o   0.59280
   1  27   6      144.20      102.50     29.70 o   0.59382
   2  27   6      218.02      262.81     41.35 o   0.59676
   3  27   6       18.95       24.08     26.26 o   0.60159
 -15   0   7      665.25      713.68    102.92 o   0.54249
 -13   0   7     2970.56     2938.36    159.41 o   0.47988
 -11   0   7       69.58        4.46     45.29 o   0.41885
  -9   0   7       22.95        0.00     41.85 o   0.36022
  -7   0   7    17248.16    15771.54    242.23 o   0.30535
  -5   0   7     1633.93     2164.49     70.64 o   0.25669
  -3   0   7     4794.47     4412.48     44.55 o   0.21842
  -1   0   7     4925.94     5118.87     57.18 o   0.19670
   1   0   7    15980.05    14726.48    118.06 o   0.19707
   3   0   7      648.73      895.56     35.05 o   0.21944
   5   0   7    14172.75    14076.04    102.10 o   0.25814
   7   0   7     2073.03     1875.47     84.13 o   0.30705
   9   0   7     1424.51     1525.67     87.07 o   0.36207
  11   0   7     7193.40     7294.46    192.12 o   0.42080
  13   0   7      871.20      806.15     76.47 o   0.48189
  15   0   7      154.91      263.86     59.14 o   0.54455
  16  -1  -7       15.55       89.37     58.76 o   0.57462
 -15   1   7       21.32      134.39     34.61 o   0.54290
 -14   1   7      252.82      333.57     40.74 o   0.51146
 -13   1   7      237.66      312.79     46.69 o   0.48034
 -12   1   7      680.20      687.42     58.01 o   0.44962
 -11   1   7       10.69       33.49     31.43 o   0.41938
 -10   1   7     1494.32     1446.37     69.67 o   0.38974
  -9   1   7      140.26      155.14     30.62 o   0.36083
  -8   1   7        1.36        9.80     21.91 o   0.33286
  -7   1   7     1151.05     1104.60     47.52 o   0.30608
  -6   1   7      158.72      250.44     25.39 o   0.28083
  -5   1   7      788.08     1434.28     42.79 o   0.25755
  -4   1   7      233.52      247.50     13.74 o   0.23685
  -3   1   7      728.67      822.31     22.89 o   0.21943
  -2   1   7      616.26      663.10     17.58 o   0.20615
  -1   1   7     2223.79     1981.56     36.97 o   0.19782
   0   1   7    10918.08    11591.22     68.11 o   0.19510
   1   1   7     5408.42     4820.79     54.68 o   0.19820
   2   1   7     7306.02     7075.13     67.83 o   0.20687
   3   1   7     6757.73     6822.52     62.88 o   0.22045
   4   1   7      602.06      617.81     16.51 o   0.23810
   5   1   7      554.62      455.80     18.85 o   0.25900
   6   1   7      157.28      109.33     15.60 o   0.28241
   7   1   7      693.58      618.49     24.88 o   0.30778
   8   1   7       54.16       39.90     10.68 o   0.33465
   9   1   7     1170.42     1011.67     51.17 o   0.36268
  10   1   7     1309.58     1354.37     62.48 o   0.39164
  11   1   7        5.64       39.97     33.06 o   0.42133
  12   1   7      121.09       98.60     32.31 o   0.45161
  13   1   7      856.92      867.17     55.79 o   0.48235
  14   1   7       44.02        5.79     29.84 o   0.51349
  15   1   7     1580.79     1593.58     79.16 o   0.54496
  16   1   7      282.13      309.53     42.71 o   0.57669
  16  -2  -7       48.93      257.62     77.29 o   0.57578
  15  -2  -7      111.60      229.10     49.06 o   0.54413
 -14   2   7      492.84      462.34     45.33 o   0.51276
 -13   2   7     1306.21     1367.52     80.60 o   0.48173
 -12   2   7     2437.48     2477.71    101.23 o   0.45110
 -11   2   7      356.76      343.97     44.30 o   0.42097
 -10   2   7       16.58       17.38     25.70 o   0.39144
  -9   2   7      480.14      482.68     41.73 o   0.36267
  -8   2   7      918.69      955.31     49.14 o   0.33486
  -7   2   7     1385.95     1385.98     52.73 o   0.30825
  -6   2   7     1109.79      904.52     39.88 o   0.28319
  -5   2   7       17.06       19.15     16.10 o   0.26013
   4  -2  -7     1200.23     1352.52     29.23 o   0.23964
  -3   2   7     6843.60     6778.01     67.31 o   0.22245
  -2   2   7      702.56      586.79     18.83 o   0.20935
  -1   2   7      253.22      245.32     13.56 o   0.20116
   0  -2  -7     7017.33     6691.30     64.69 o   0.19848
  -1  -2  -7     1354.31     1433.91     34.03 o   0.20153
  -2  -2  -7      450.55      504.21     24.36 o   0.21006
   3   2   7       10.30       16.69     13.45 o   0.22345
   4   2   7      178.26      212.79     16.43 o   0.24088
   5   2   7       11.93       18.11     12.32 o   0.26156
   6   2   7       73.82      144.65     12.92 o   0.28476
   7   2   7     2205.75     2292.32     31.71 o   0.30993
   8   2   7      100.33       86.36     10.02 o   0.33663
   9   2   7     6781.39     6927.54    121.70 o   0.36452
  10   2   7     1143.24     1141.59     56.87 o   0.39334
  11   2   7     2316.71     2292.16     80.25 o   0.42291
  12   2   7      190.97      237.31     37.83 o   0.45308
  13   2   7       12.64       13.03     32.18 o   0.48373
  14   2   7        1.99       15.97     32.15 o   0.51479
  15   2   7      713.96      688.29     56.03 o   0.54618
  16   2   7      441.02      393.93     47.02 o   0.57784
  16  -3  -7      110.91      136.70     69.31 o   0.57770
  15  -3  -7      412.18      469.87     82.50 o   0.54617
 -14   3   7     2403.55     2222.84    106.39 o   0.51492
 -13   3   7      934.05      918.85     57.11 o   0.48403
 -12   3   7      415.98      412.43     48.38 o   0.45356
 -11   3   7      341.61      397.28     44.47 o   0.42360
 -10   3   7       96.66       62.21     28.21 o   0.39427
  -9   3   7      546.60      504.35     41.82 o   0.36572
  -8   3   7      665.07      793.29     46.72 o   0.33816
  -7   3   7     1521.98     1772.57     58.87 o   0.31183
  -6   3   7       92.08      106.70     20.69 o   0.28708
  -5   3   7       16.16       14.30     14.95 o   0.26436
   4  -3  -7      611.53      787.93     24.43 o   0.24423
   3  -3  -7      626.25      867.71     34.71 o   0.22738
   2  -3  -7       12.70       39.31     13.59 o   0.21459
   1  -3  -7        1.87       20.50      9.73 o   0.20661
   0  -3  -7     2020.28     1882.02     36.31 o   0.20400
  -1  -3  -7     3542.50     3070.51     64.85 o   0.20697
  -2  -3  -7     3246.07     3529.75     56.49 o   0.21528
   3   3   7      191.07      128.61     25.57 o   0.22837
   4   3   7     3650.65     3295.50     69.49 o   0.24545
   5   3   7     1719.59     1859.99     56.20 o   0.26577
   6   3   7       31.56       30.31     18.66 o   0.28863
   7   3   7     6000.43     6027.34     61.86 o   0.31350
   8   3   7      618.40      601.20     46.88 o   0.33991
   9   3   7      590.90      812.93     47.79 o   0.36755
  10   3   7      453.58      347.55     35.61 o   0.39615
  11   3   7      136.45       94.93     31.93 o   0.42553
  12   3   7      634.76      645.05     51.40 o   0.45552
  13   3   7     5170.62     5047.69    124.77 o   0.48602
  14   3   7       54.44       35.12     30.30 o   0.51694
  15   3   7        7.42       20.88     29.07 o   0.54821
  16   3   7     1262.08     1401.92     78.52 o   0.57976
  16  -4  -7      885.23      830.12    115.79 o   0.58039
  15  -4  -7      310.59      318.97     70.83 o   0.54900
  14  -4  -7      120.62      209.24     63.74 o   0.51793
 -13   4   7      416.64      410.76     40.76 o   0.48723
 -12   4   7      190.23      147.29     37.34 o   0.45697
 -11   4   7     1840.71     1895.09     84.46 o   0.42725
 -10   4   7     1961.36     2217.13     84.88 o   0.39819
  -9   4   7     1074.15     1208.92     61.78 o   0.36995
  -8   4   7      966.24      899.54     49.19 o   0.34272
  -7   4   7      102.38      120.37     22.44 o   0.31677
   6  -4  -7     4302.58     4108.79     72.54 o   0.29245
   5  -4  -7      135.84      149.19     18.45 o   0.27018
   4  -4  -7      184.46       84.58      7.42 o   0.25052
   3  -4  -7     4098.41     4117.13     70.20 o   0.23412
   2  -4  -7     6379.53     6677.55     87.01 o   0.22172
   1  -4  -7        0.81        4.59      4.74 o   0.21400
   0  -4  -7     1754.99     1893.39     30.76 o   0.21148
  -1  -4  -7     1013.39      823.21     36.74 o   0.21435
  -2  -4  -7     1339.97     1286.28     43.83 o   0.22239
  -3  -4  -7      563.77      554.14     32.78 o   0.23507
   4   4   7     4472.82     4895.07     61.73 o   0.25170
   5   4   7     1812.59     2105.25     53.56 o   0.27155
   6   4   7      113.11       98.41     21.29 o   0.29397
   7   4   7      467.11      420.93     27.81 o   0.31842
   8   4   7     9030.62     9228.79    113.20 o   0.34446
   9   4   7     1147.62     1036.04     51.82 o   0.37176
  10   4   7      479.93      359.31     36.90 o   0.40006
  11   4   7      284.89      231.39     35.70 o   0.42916
  12   4   7     3860.29     3674.98    105.17 o   0.45892
  13   4   7        2.86       43.31     29.67 o   0.48921
  14   4   7       38.28       46.40     29.91 o   0.51994
  15   4   7       78.68       53.94     30.11 o   0.55104
  16   4   7      630.99      679.00     58.62 o   0.58244
  16  -5  -7      111.85      129.82     42.40 o   0.58382
  15  -5  -7       28.35       23.50     45.73 o   0.55263
  14  -5  -7     3006.28     2939.31    177.64 o   0.52178
  13  -5  -7      147.95      187.19     61.55 o   0.49131
 -12   5   7      998.13     1088.94     56.32 o   0.46132
 -11   5   7      158.21      149.49     35.01 o   0.43190
 -10   5   7     2549.02     2628.18     92.49 o   0.40318
  -9   5   7       31.94       45.73     28.00 o   0.37531
  -8   5   7     7873.94     7975.54    137.94 o   0.34850
   7  -5  -7      595.20      586.82     32.74 o   0.32302
   6  -5  -7     9159.45     9089.72     93.76 o   0.29920
   5  -5  -7     2206.35     2579.78     47.28 o   0.27748
   4  -5  -7     3552.33     3301.10     38.02 o   0.25837
   3  -5  -7      120.57       81.76     10.80 o   0.24251
   2  -5  -7     7577.49     7529.94     62.04 o   0.23055
   1  -5  -7     2038.69     2204.11     29.27 o   0.22314
   0  -5  -7    11656.03    11317.48     76.24 o   0.22073
  -1  -5  -7      407.05      496.11     20.99 o   0.22348
  -2  -5  -7    22873.40    23520.44    121.32 o   0.23120
  -3  -5  -7    10061.57    10790.18    146.70 o   0.24343
  -4  -5  -7      210.55      196.15     15.61 o   0.25952
   5   5   7     4933.37     4904.04     93.22 o   0.27882
   6   5   7      188.96      242.49     25.23 o   0.30069
   7   5   7     1650.63     1558.28     52.71 o   0.32463
   8   5   7      272.52      267.91     27.39 o   0.35021
   9   5   7      316.85      263.67     33.14 o   0.37709
  10   5   7      983.18     1052.21     56.53 o   0.40502
  11   5   7       21.90       17.47     30.34 o   0.43380
  12   5   7     2627.71     2486.34     88.23 o   0.46326
  13   5   7       90.88       49.95     28.50 o   0.49328
  14   5   7        2.03       46.16     29.95 o   0.52377
  15   5   7      129.43      127.31     35.11 o   0.55465
  16   5   7      979.53     1035.66     68.13 o   0.58586
  16  -6  -7      395.24      391.65     61.39 o   0.58799
  15  -6  -7      851.45      981.28    114.61 o   0.55704
  14  -6  -7        0.31        0.00     51.87 o   0.52644
  13  -6  -7        2.27        0.00     52.85 o   0.49626
 -12   6   7      595.06      548.37     51.67 o   0.46659
 -11   6   7       98.86      142.19     34.03 o   0.43752
 -10   6   7     2045.05     1965.29     82.35 o   0.40919
  -9   6   7     2523.23     2488.76     86.32 o   0.38176
  -8   6   7      409.96      438.50     36.91 o   0.35544
   7  -6  -7      381.63      418.73     25.63 o   0.33050
   6  -6  -7     1818.80     1954.97     45.39 o   0.30726
   5  -6  -7      305.15      378.03     20.85 o   0.28614
   4  -6  -7    10911.92    10548.33     88.21 o   0.26766
   3  -6  -7     1948.23     1764.52     36.28 o   0.25238
   2  -6  -7        2.41        7.70      5.84 o   0.24092
   1  -6  -7      767.46     1118.09     39.30 o   0.23383
   0  -6  -7     2369.11     2623.68     48.15 o   0.23153
  -1  -6  -7    12517.64    12384.92     96.50 o   0.23415
  -2  -6  -7    17608.07    17277.37    118.94 o   0.24153
   3   6   7      568.43      545.22     31.11 o   0.25326
  -4  -6  -7       65.29       83.73     13.98 o   0.26877
   5   6   7     3416.77     3253.17     48.17 o   0.28744
   6   6   7     5227.55     5434.09    105.80 o   0.30871
   7   6   7      268.58      175.54     23.34 o   0.33207
   8   6   7     1183.39     1191.71     50.61 o   0.35712
   9   6   7     1191.03     1291.93     49.23 o   0.38352
  10   6   7      510.33      470.06     41.83 o   0.41101
  11   6   7       10.71        7.35     28.57 o   0.43939
  12   6   7      698.40      632.96     49.30 o   0.46850
  13   6   7       21.41       21.80     27.63 o   0.49821
  14   6   7     3609.35     3443.65    109.89 o   0.52841
  15   6   7      507.60      562.23     51.58 o   0.55904
  16   6   7       23.92       26.18     27.56 o   0.59001
  16  -7  -7      444.30      514.40     67.83 o   0.59288
  15  -7  -7      492.68      521.00     86.32 o   0.56219
  14  -7  -7      729.92      645.18     94.05 o   0.53189
  13  -7  -7        1.71        0.00     55.24 o   0.50204
 -12   7   7      380.50      396.32     47.88 o   0.47273
 -11   7   7     2558.76     2528.19    100.00 o   0.44407
 -10   7   7      382.86      473.21     46.40 o   0.41619
  -9   7   7     1337.28     1305.62     65.19 o   0.38925
   8  -7  -7     6144.45     6073.95     87.72 o   0.36348
   7  -7  -7    10798.75    11716.03    115.05 o   0.33912
   6  -7  -7     1188.76     1190.07     35.58 o   0.31651
   5  -7  -7    12170.74    12980.97    156.27 o   0.29606
   4  -7  -7      411.11      470.76     27.21 o   0.27824
   3  -7  -7      131.15       89.56     12.25 o   0.26357
   2  -7  -7    16811.66    17345.13    100.84 o   0.25262
   1  -7  -7      551.12      626.85     33.96 o   0.24587
   0  -7  -7     4786.06     4977.27     64.70 o   0.24368
  -1  -7  -7    31711.00    30871.01    167.96 o   0.24617
  -2  -7  -7     3685.10     4061.64     56.34 o   0.25320
   3   7   7     1143.99     1149.32     39.66 o   0.26442
   4   7   7    15998.28    15884.33    140.62 o   0.27930
   5   7   7     1423.36     1506.73     35.08 o   0.29732
   6   7   7        5.32       23.26     25.57 o   0.31792
  -7  -7  -7      719.57      689.47     57.58 o   0.34065
  -8  -7  -7      131.11      142.53     31.91 o   0.36511
   9   7   7     3370.47     3180.20     83.50 o   0.39097
  10   7   7     3840.70     3690.04     95.30 o   0.41797
  11   7   7      985.85      830.63     52.32 o   0.44591
  12   7   7     1418.52     1311.44     66.28 o   0.47462
  13   7   7     4408.59     4532.98    120.45 o   0.50397
  14   7   7        5.17       29.12     27.10 o   0.53385
  15   7   7       61.36       54.98     28.46 o   0.56418
  16   7   7      296.62      322.00     41.84 o   0.59489
  16  -8  -7       23.12        0.00     46.78 o   0.59847
  15  -8  -7      404.91      379.03     79.64 o   0.56809
  14  -8  -7       96.85       75.73     48.42 o   0.53812
  13  -8  -7     2016.63     1822.85    143.88 o   0.50864
  12  -8  -7     1184.16     1290.94    115.84 o   0.47973
 -11   8   7       43.31       26.06     31.94 o   0.45151
 -10   8   7      287.37      216.76     34.64 o   0.42412
   9  -8  -7     4651.97     4531.05     79.06 o   0.39772
   8  -8  -7     8438.33     8702.35    104.08 o   0.37253
   7  -8  -7     7175.56     6997.93     88.55 o   0.34880
   6  -8  -7     5625.46     5663.35     93.31 o   0.32687
   5  -8  -7      153.74      190.37     21.56 o   0.30711
   4  -8  -7      504.71      533.37     29.34 o   0.28996
   3  -8  -7     6424.70     6788.42     96.59 o   0.27592
   2  -8  -7     5219.83     5380.85    121.69 o   0.26547
   1  -8  -7    21605.93    20826.64    157.24 o   0.25906
   0  -8  -7    12908.97    12944.44    107.49 o   0.25699
  -1  -8  -7     2773.68     2960.72     55.41 o   0.25935
  -2  -8  -7      397.85      434.06     21.09 o   0.26603
   3   8   7      204.07      129.00     19.77 o   0.27673
   4   8   7      746.29      764.82     35.33 o   0.29099
   5   8   7    14397.54    13890.73    101.94 o   0.30832
   6   8   7     5310.56     5123.88    109.75 o   0.32823
   7   8   7      112.92       39.59     27.72 o   0.35030
   8   8   7     1344.81     1360.03     65.05 o   0.37412
   9   8   7      272.69      345.16     40.12 o   0.39940
  10   8   7        0.50       19.86     25.44 o   0.42587
  11   8   7     1866.46     1708.54     70.85 o   0.45332
  12   8   7       20.04       15.63     27.60 o   0.48159
  13   8   7       66.68       67.54     29.23 o   0.51054
  14   8   7       88.73       71.98     30.79 o   0.54005
  15   8   7      131.71      143.44     32.43 o   0.57005
  16   8   7       28.55       27.51     35.69 o   0.60046
  15  -9  -7       36.90        0.00     58.72 o   0.57470
  14  -9  -7        0.68        0.00     54.76 o   0.54509
  13  -9  -7      479.87      450.55     82.82 o   0.51600
  12  -9  -7      116.54        0.00     61.96 o   0.48753
 -11   9   7      108.04      141.47     34.43 o   0.45980
 -10   9   7      511.80      490.07     48.13 o   0.43293
   9  -9  -7     3565.18     3501.27     91.01 o   0.40710
   8  -9  -7       67.50       67.89     13.58 o   0.38253
   7  -9  -7        1.66       28.84     15.96 o   0.35946
   6  -9  -7     2381.63     2293.08     59.12 o   0.33822
   5  -9  -7    10501.53    10525.23    123.53 o   0.31916
  -4   9   7       69.25       57.54      9.17 o   0.30270
   3  -9  -7     5002.22     5196.44     80.81 o   0.28928
   2  -9  -7       21.91       34.05     14.11 o   0.27933
   1  -9  -7     2396.82     2231.59     64.54 o   0.27325
   0  -9  -7     3476.87     3751.96     60.34 o   0.27128
  -1  -9  -7    28122.87    27850.07    170.35 o   0.27352
  -2  -9  -7     1601.43     1517.20     48.66 o   0.27987
   3   9   7    20134.39    19581.32    157.70 o   0.29005
   4   9   7     1184.29     1179.89     30.60 o   0.30368
   5   9   7      240.09      210.72     13.96 o   0.32033
   6   9   7       44.91       32.99      7.10 o   0.33954
   7   9   7     6584.75     6417.00    130.17 o   0.36091
   8   9   7     3109.37     2975.52     94.33 o   0.38408
   9   9   7     3420.10     3361.03    104.93 o   0.40874
  10   9   7      872.99      936.93     51.21 o   0.43464
  11   9   7       61.20      102.29     30.83 o   0.46157
  12   9   7      398.04      378.99     40.54 o   0.48936
  13   9   7       85.30       97.78     29.17 o   0.51788
  14   9   7        2.23       27.81     27.06 o   0.54700
  15   9   7      543.43      602.03     52.13 o   0.57664
  15 -10  -7      323.21      282.36     69.98 o   0.58199
  14 -10  -7       85.89       50.49     44.02 o   0.55277
  13 -10  -7     3796.62     3879.78    213.10 o   0.52412
  12 -10  -7      489.63      472.38     76.97 o   0.49611
  11 -10  -7       68.18      328.25     83.87 o   0.46888
  10 -10  -7     3343.70     3594.37     97.32 o   0.44256
   9 -10  -7     7250.43     7486.76    133.79 o   0.41733
   8 -10  -7     2772.12     2904.51    108.39 o   0.39340
   7 -10  -7     1267.06     1211.74     43.79 o   0.37102
   6 -10  -7     1239.00     1237.87     44.11 o   0.35047
   5 -10  -7      516.17      726.71     54.12 o   0.33212
  -4  10   7      298.20      295.35     19.27 o   0.31633
   3 -10  -7     3919.32     4282.43     78.53 o   0.30351
   2 -10  -7     1798.12     1837.26     52.56 o   0.29405
   1 -10  -7     5638.56     5242.77    102.38 o   0.28827
   0 -10  -7     8982.14     8897.08    108.03 o   0.28641
  -1 -10  -7     3761.27     3834.31     66.23 o   0.28853
  -2 -10  -7     1566.27     1403.96     48.49 o   0.29456
   3  10   7     2437.71     2366.64     46.61 o   0.30425
   4  10   7      226.93      234.57     16.88 o   0.31727
   5  10   7    11071.48    10720.54     93.53 o   0.33324
   6  10   7     1915.39     1853.05     70.99 o   0.35175
   7  10   7       24.25       38.29     31.33 o   0.37242
   8  10   7      158.97      158.23     34.92 o   0.39491
   9  10   7       57.53       39.56     31.42 o   0.41894
  10  10   7     1963.29     2106.61     90.08 o   0.44424
 -11 -10  -7     1148.83      980.88     65.22 o   0.47063
  12  10   7      139.42      143.39     31.30 o   0.49791
  13  10   7        8.74        0.00     26.75 o   0.52596
  14  10   7       59.00       53.62     25.33 o   0.55466
  15  10   7      379.02      340.74     50.68 o   0.58391
  15 -11  -7       66.61        0.00     54.99 o   0.58995
  14 -11  -7       16.88        0.00     53.63 o   0.56115
  13 -11  -7      382.69      322.08     75.48 o   0.53294
  12 -11  -7      709.44      697.42    102.69 o   0.50543
  11 -11  -7      381.25      495.23     91.94 o   0.47872
  10 -11  -7      107.47       74.97     28.45 o   0.45298
   9 -11  -7     5613.44     5416.69    115.35 o   0.42836
   8 -11  -7      691.49      695.97     60.04 o   0.40508
   7 -11  -7     1801.30     1727.40     83.83 o   0.38338
   6 -11  -7       98.35       87.83     29.15 o   0.36354
   5 -11  -7     2362.90     2260.21     88.64 o   0.34588
   4 -11  -7        3.57       81.47     33.28 o   0.33075
  -3  11   7      878.36      781.78     25.68 o   0.31851
   2 -11  -7     1522.17     1430.35     48.04 o   0.30950
   1 -11  -7      289.64      292.02     28.81 o   0.30402
   0 -11  -7       21.96       37.21     15.81 o   0.30225
  -1 -11  -7       22.36        5.91     12.65 o   0.30427
  -2 -11  -7     2882.56     2778.76     51.35 o   0.30998
   3  11   7     1411.20     1201.34     35.06 o   0.31921
   4  11   7      819.88      745.45     35.52 o   0.33164
   5  11   7      961.32     1048.63     32.31 o   0.34695
   6  11   7      252.81      221.61     34.11 o   0.36476
   7  11   7     3004.45     3144.03     96.41 o   0.38474
   8  11   7      232.39      229.70     38.68 o   0.40655
   9  11   7     5204.01     4960.16    130.56 o   0.42993
  10  11   7     2857.78     2951.96    105.55 o   0.45462
  11  11   7      142.35      210.01     43.81 o   0.48043
  12  11   7      322.62      253.73     44.11 o   0.50719
  13  11   7      327.27      290.75     47.91 o   0.53475
  14  11   7      143.44      138.23     41.36 o   0.56300
 -15 -11  -7       49.84       38.21     42.71 o   0.59184
  15 -12  -7      848.53      919.92    122.61 o   0.59854
  14 -12  -7      955.40      844.42    117.72 o   0.57018
  13 -12  -7      359.89      367.22     81.64 o   0.54244
  12 -12  -7     1361.42     1432.58    134.51 o   0.51543
  11 -12  -7      180.01      200.23     44.01 o   0.48928
  10 -12  -7       26.19        8.14     30.38 o   0.46412
   9 -12  -7      422.76      354.25     47.42 o   0.44013
   8 -12  -7     2835.65     3010.62    114.40 o   0.41750
   7 -12  -7       32.32       26.40     32.05 o   0.39648
   6 -12  -7     5158.89     4979.05    137.98 o   0.37732
   5 -12  -7       37.19        1.71     34.71 o   0.36034
   4 -12  -7      825.68      860.78     60.80 o   0.34584
   3 -12  -7     1542.64     1508.62     52.25 o   0.33416
   2 -12  -7       27.66       23.58     16.63 o   0.32559
   1 -12  -7      111.39      109.30     15.70 o   0.32038
   0 -12  -7      942.02      907.47     38.13 o   0.31870
  -1 -12  -7     1879.52     1799.75     42.79 o   0.32061
   2  12   7     2072.14     2153.32     44.35 o   0.32604
   3  12   7     2697.09     2609.93     52.66 o   0.33483
   4  12   7     4627.77     4783.01     76.46 o   0.34670
   5  12   7        2.62       28.02     15.54 o   0.36137
   6  12   7     5363.48     5201.96    120.23 o   0.37851
  -7 -12  -7       27.62       17.89     37.15 o   0.39779
   8  12   7     1491.36     1514.04     74.92 o   0.41892
   9  12   7     1729.09     1830.17     85.00 o   0.44165
 -10 -12  -7       61.56       37.47     40.56 o   0.46572
  11  12   7      413.18      390.69     47.99 o   0.49095
 -12 -12  -7      906.85      854.71     83.64 o   0.51716
  13  12   7      691.84      713.08     65.17 o   0.54422
  14  12   7       19.12       23.26     32.75 o   0.57200
  15  12   7       84.72       40.90     44.50 o   0.60041
  14 -13  -7      831.20      969.48    120.61 o   0.57983
  13 -13  -7       76.66      123.22     61.28 o   0.55258
  12 -13  -7       67.01      135.06     61.28 o   0.52609
  11 -13  -7        8.84       30.78     35.34 o   0.50050
  10 -13  -7       64.45      105.78     36.61 o   0.47593
   9 -13  -7      163.39      177.74     39.00 o   0.45256
   8 -13  -7       71.39       52.95     41.99 o   0.43059
   7 -13  -7      397.65      295.38     43.09 o   0.41024
   6 -13  -7      733.00      670.65     56.78 o   0.39176
   5 -13  -7      884.42      863.60     62.60 o   0.37543
   4 -13  -7       52.65       96.92     39.63 o   0.36154
   3 -13  -7     1085.87     1079.11     47.43 o   0.35038
   2 -13  -7     3828.44     3771.39     98.76 o   0.34221
   1 -13  -7       48.18       77.32     15.46 o   0.33726
   0 -13  -7     2186.55     2097.27     51.22 o   0.33567
  -1 -13  -7       69.11       59.01     14.08 o   0.33749
   2  13   7     1953.45     1983.49     45.30 o   0.34265
   3  13   7       19.41       19.32     15.68 o   0.35101
   4  13   7     4128.08     4089.06     68.18 o   0.36236
   5  13   7      948.50      884.24     32.91 o   0.37642
   6  13   7      290.59      218.69     34.39 o   0.39290
   7  13   7        5.16        2.76     35.71 o   0.41151
   8  13   7     5906.46     5726.77    168.50 o   0.43197
   9  13   7      253.58      220.85     40.73 o   0.45404
 -10 -13  -7      289.81      304.84     55.64 o   0.47749
  11  13   7        0.47       33.42     35.56 o   0.50213
 -12 -13  -7      186.81      227.63     53.29 o   0.52779
  13  13   7      124.54      103.81     39.03 o   0.55433
  14  13   7      198.21      252.00     49.55 o   0.58163
  14 -14  -7      124.62      173.08     67.96 o   0.59008
  13 -14  -7       71.70      140.51     69.02 o   0.56332
  12 -14  -7       24.72       25.44     35.72 o   0.53737
  11 -14  -7      111.09      128.06     37.42 o   0.51233
  10 -14  -7      140.24      178.88     40.45 o   0.48836
   9 -14  -7       41.69       84.68     39.85 o   0.46562
   8 -14  -7      370.94      330.21     43.50 o   0.44430
   7 -14  -7       21.40       24.09     35.96 o   0.42460
   6 -14  -7       27.22       78.23     44.79 o   0.40678
   5 -14  -7     1132.53     1203.69     78.73 o   0.39107
   4 -14  -7     6695.68     6762.58    117.37 o   0.37776
   3 -14  -7      194.02      240.86     27.03 o   0.36709
   2 -14  -7     1353.09     1227.79     59.87 o   0.35931
   1 -14  -7     1346.05     1536.32     42.78 o   0.35460
   0 -14  -7      888.56      887.93     36.48 o   0.35308
  -1 -14  -7      110.42      146.56     17.82 o   0.35481
   2  14   7     8735.91     8352.91     91.39 o   0.35972
   3  14   7       95.54      102.32     16.25 o   0.36770
   4  14   7     2357.73     2205.36     52.28 o   0.37855
   5  14   7      989.28      986.26     44.52 o   0.39203
   6  14   7        9.99        2.07     18.96 o   0.40788
   7  14   7      841.72      715.81     53.36 o   0.42583
   8  14   7     1759.10     1807.04     83.57 o   0.44564
   9  14   7      316.03      273.37     43.06 o   0.46706
  10  14   7       65.24       42.91     31.96 o   0.48989
  11  14   7      324.06      306.31     46.78 o   0.51393
 -12 -14  -7       47.68       41.86     41.47 o   0.53903
  13  14   7      373.00      346.93     50.98 o   0.56504
  14  14   7      481.64      491.63     58.93 o   0.59185
  14 -15  -7      710.37      863.11    115.50 o   0.60090
  13 -15  -7       24.77       80.67     61.16 o   0.57464
  12 -15  -7       28.30       17.64     51.36 o   0.54922
  11 -15  -7       23.48       53.71     31.68 o   0.52475
  10 -15  -7       12.14        6.78     30.83 o   0.50138
   9 -15  -7      101.81      134.17     38.18 o   0.47925
   8 -15  -7     1422.32     1396.10     83.92 o   0.45856
   7 -15  -7       66.97       54.61     38.43 o   0.43951
   6 -15  -7        5.20       19.98     39.82 o   0.42231
   5 -15  -7      340.90      381.83     57.43 o   0.40721
   4 -15  -7     4411.48     4666.46    102.36 o   0.39444
   3 -15  -7      170.73      195.37     29.07 o   0.38423
   2 -15  -7     1366.26     1234.83     64.20 o   0.37680
   1 -15  -7      646.61      684.11     29.87 o   0.37232
   0 -15  -7     4836.02     4789.86     80.98 o   0.37087
  -1 -15  -7     5925.27     5902.73     82.96 o   0.37252
   2  15   7      473.69      494.07     25.94 o   0.37720
   3  15   7       93.28       62.59     15.17 o   0.38482
   4  15   7      346.84      398.50     31.01 o   0.39519
   5  15   7      243.66      217.71     32.08 o   0.40812
   6  15   7      466.21      443.30     32.67 o   0.42337
   7  15   7     1502.43     1398.36     71.73 o   0.44069
   8  15   7      782.09      705.02     58.22 o   0.45986
   9  15   7       16.53       57.62     36.05 o   0.48065
  10  15   7        4.74        1.27     32.95 o   0.50286
  11  15   7       18.97       26.04     31.84 o   0.52631
  12  15   7      435.23      377.81     50.43 o   0.55085
 -13 -15  -7      579.82      486.16     70.50 o   0.57633
  13 -16  -7        7.62       40.43     55.93 o   0.58650
  12 -16  -7      335.39      475.87     86.27 o   0.56162
  11 -16  -7      504.26      558.64     62.41 o   0.53771
  10 -16  -7      103.43      129.24     37.84 o   0.51493
   9 -16  -7      502.86      566.63     57.78 o   0.49341
   8 -16  -7       26.37        0.00     36.16 o   0.47334
   7 -16  -7      351.14      314.46     46.00 o   0.45490
   6 -16  -7      580.04      641.82     63.55 o   0.43831
   5 -16  -7     1769.27     2088.52     98.63 o   0.42378
   4 -16  -7       21.53       35.60     20.01 o   0.41152
   3 -16  -7     7332.98     7310.32    154.15 o   0.40175
   2 -16  -7      599.94      495.51     46.15 o   0.39465
   1 -16  -7      339.46      313.73     29.70 o   0.39037
   0 -16  -7      952.52      922.49     39.23 o   0.38899
   1  16   7      148.21      180.07     19.58 o   0.39056
   2  16   7      143.47      138.49     18.72 o   0.39503
   3  16   7       54.40       44.65     15.30 o   0.40231
   4  16   7      246.34      232.05     22.72 o   0.41224
   5  16   7       97.47       93.58     20.01 o   0.42466
   6  16   7      163.98      213.55     38.78 o   0.43933
   7  16   7       77.85      171.71     48.27 o   0.45605
   8  16   7        6.67       34.57     39.56 o   0.47460
   9  16   7       37.86       48.18     35.25 o   0.49477
  10  16   7       17.55       16.92     40.30 o   0.51637
  11  16   7       20.69       17.44     33.10 o   0.53923
  12  16   7       86.14       77.10     37.37 o   0.56321
 -13 -16  -7      404.18      381.78     64.39 o   0.58815
  13 -17  -7        0.85       57.59     59.09 o   0.59886
  12 -17  -7      367.19      482.62     90.31 o   0.57452
  11 -17  -7      838.58      819.83     74.15 o   0.55117
  10 -17  -7       47.66       33.64     33.06 o   0.52897
   9 -17  -7      317.33      262.43     45.07 o   0.50804
   8 -17  -7       56.21       31.04     39.37 o   0.48857
   7 -17  -7      366.85      250.97     41.24 o   0.47074
   6 -17  -7      175.65      188.84     48.32 o   0.45472
   5 -17  -7       14.19       65.55     42.48 o   0.44073
   4 -17  -7      570.98      597.27     42.28 o   0.42896
   3 -17  -7     1376.28     1542.70     76.14 o   0.41960
   2 -17  -7     1019.97     1001.81     53.79 o   0.41280
   1 -17  -7      872.08      790.80     54.98 o   0.40871
   0 -17  -7       23.44       48.54     23.57 o   0.40740
   1  17   7      185.21      252.24     21.70 o   0.40889
   2  17   7      130.38      137.93     17.20 o   0.41316
   3  17   7       51.28       11.65     16.00 o   0.42013
   4  17   7       13.67       52.02     20.02 o   0.42965
   5  17   7     1282.75     1216.18     64.74 o   0.44157
   6  17   7      106.29      117.81     32.91 o   0.45570
   7  17   7       10.24       22.77     32.27 o   0.47184
   8  17   7      608.96      558.77     54.48 o   0.48979
   9  17   7       16.09        0.00     33.74 o   0.50936
  10  17   7      130.33       58.73     34.71 o   0.53037
  11  17   7      190.09      253.69     45.91 o   0.55266
  12  17   7        6.39       20.10     33.92 o   0.57607
 -13 -17  -7      493.90      496.07     73.58 o   0.60048
  12 -18  -7      618.10      651.69    101.61 o   0.58789
  11 -18  -7       13.34        0.00     52.85 o   0.56510
  10 -18  -7      160.31      153.30     42.13 o   0.54346
   9 -18  -7     1273.90     1300.99     88.26 o   0.52312
   8 -18  -7      322.99      224.80     39.83 o   0.50423
   7 -18  -7     3369.50     3462.20    136.41 o   0.48697
   6 -18  -7     1044.94     1168.07     84.84 o   0.47151
   5 -18  -7     2603.99     2653.01    116.38 o   0.45803
   4 -18  -7      826.94      894.89     52.87 o   0.44671
   3 -18  -7     4472.64     4423.47    129.94 o   0.43773
   2 -18  -7     2067.91     1996.36     76.62 o   0.43122
   1 -18  -7     1652.84     1578.35     66.11 o   0.42730
   0 -18  -7        8.49       27.46     23.00 o   0.42605
   1  18   7      889.64      981.92     42.18 o   0.42748
   2  18   7      863.59      979.05     36.44 o   0.43156
   3  18   7      199.71      123.73     16.74 o   0.43824
   4  18   7     3319.78     3274.28     79.73 o   0.44738
   5  18   7     1740.95     1693.66     79.22 o   0.45884
   6  18   7      239.69      202.74     37.80 o   0.47245
   7  18   7       53.08       55.90     33.42 o   0.48804
   8  18   7       27.64       53.29     32.62 o   0.50541
   9  18   7      400.03      421.41     51.71 o   0.52440
  10  18   7       61.78       43.83     30.75 o   0.54483
  11  18   7      821.94      856.46     70.28 o   0.56655
  12  18   7       24.13       63.21     36.57 o   0.58941
  12 -19  -7       39.50       28.61     45.82 o   0.60170
  11 -19  -7     1884.19     2155.75    177.07 o   0.57946
  10 -19  -7        4.43        0.00     36.44 o   0.55837
   9 -19  -7      370.67      329.52     47.58 o   0.53860
   8 -19  -7      328.62      258.56     45.62 o   0.52027
   7 -19  -7       56.92      102.35     44.00 o   0.50356
   6 -19  -7      645.31      658.94     66.60 o   0.48862
   5 -19  -7      357.12      411.23     58.25 o   0.47563
   4 -19  -7       40.16       28.48     22.03 o   0.46474
   3 -19  -7      271.29      284.71     38.69 o   0.45611
   2 -19  -7      511.00      541.10     43.68 o   0.44987
   1 -19  -7     1415.30     1310.18     64.32 o   0.44612
   0  19   7      373.90      295.21     31.33 o   0.44491
   1  19   7     2123.77     2111.21     60.15 o   0.44628
   2  19   7       22.71       48.81     20.84 o   0.45020
   3  19   7      376.55      342.48     26.71 o   0.45660
   4  19   7      365.03      324.61     40.18 o   0.46538
   5  19   7        4.04       34.54     30.47 o   0.47641
   6  19   7       10.47       19.52     29.01 o   0.48953
   7  19   7     1511.92     1519.88     80.52 o   0.50459
   8  19   7      108.54       90.80     33.72 o   0.52142
   9  19   7     1091.36     1128.37     75.02 o   0.53984
  10  19   7      499.64      490.99     55.24 o   0.55971
  11  19   7      807.77      853.26     71.80 o   0.58087
  11 -20  -7      110.86       78.63     46.08 o   0.59421
  10 -20  -7        7.03        0.00     42.05 o   0.57367
   9 -20  -7      290.61      197.45     39.76 o   0.55444
   8 -20  -7      114.41      155.79     41.31 o   0.53666
   7 -20  -7     4009.60     4316.83    157.08 o   0.52047
   6 -20  -7      442.69      559.59     67.12 o   0.50603
   5 -20  -7        5.78       22.44     35.06 o   0.49350
   4 -20  -7       69.06       63.81     22.97 o   0.48302
   3 -20  -7      187.90      225.88     31.97 o   0.47472
   2 -20  -7        3.71       16.23     28.21 o   0.46873
   1 -20  -7     2175.73     2272.91     85.03 o   0.46512
   0  20   7       81.90      111.85     27.53 o   0.46397
   1  20   7      199.88      168.75     27.67 o   0.46528
   2  20   7        6.66       39.29     20.49 o   0.46904
   3  20   7      879.98      794.37     55.05 o   0.47519
   4  20   7        1.63        0.00     25.51 o   0.48363
   5  20   7     2810.58     2754.96    100.99 o   0.49425
   6  20   7     2415.31     2243.11     94.38 o   0.50692
   7  20   7       38.75       46.61     32.18 o   0.52147
   8  20   7       16.79       22.50     30.93 o   0.53777
   9  20   7      309.51      351.66     47.92 o   0.55565
  10  20   7      215.44      280.19     46.33 o   0.57497
  11  20   7     1499.38     1489.06     91.36 o   0.59559
  10 -21  -7       79.03       29.32     57.94 o   0.58933
   9 -21  -7        3.12        0.00     36.31 o   0.57063
   8 -21  -7      424.72      544.34     64.78 o   0.55336
   7 -21  -7      341.22      363.59     55.71 o   0.53768
   6 -21  -7      451.66      517.22     62.71 o   0.52372
   5 -21  -7      204.11      299.78     51.63 o   0.51162
   4 -21  -7       28.04       23.47     26.06 o   0.50151
   3 -21  -7     1416.89     1468.13     71.33 o   0.49353
   2 -21  -7      328.84      265.51     34.25 o   0.48776
  -1  21   7      952.64      931.06     51.57 o   0.48430
   0  21   7      229.14      212.65     29.75 o   0.48320
   1  21   7     1978.51     1974.71     61.90 o   0.48446
   2  21   7       39.02       50.75     22.42 o   0.48807
   3  21   7      316.12      306.13     39.63 o   0.49398
   4  21   7     3428.39     3304.23    140.80 o   0.50210
   5  21   7        0.34        9.29     27.46 o   0.51234
   6  21   7      287.81      258.89     38.96 o   0.52457
   7  21   7     3320.10     3152.30    116.20 o   0.53865
   8  21   7        0.94        9.20     29.62 o   0.55444
   9  21   7       10.05       28.46     30.09 o   0.57180
  10  21   7      979.11     1001.04     75.41 o   0.59059
   9 -22  -7      901.51      948.70     81.94 o   0.58712
   8 -22  -7       71.45      115.53     39.48 o   0.57036
   7 -22  -7       64.28       59.12     36.46 o   0.55516
   6 -22  -7      186.99      200.78     46.77 o   0.54164
   5 -22  -7       48.42       86.75     41.22 o   0.52995
   4 -22  -7      653.07      623.10     58.01 o   0.52020
   3 -22  -7     1099.65     1005.86     62.52 o   0.51251
   2 -22  -7        0.13        0.00     26.94 o   0.50696
  -1  22   7      370.84      355.29     35.89 o   0.50363
   0  22   7     1347.81     1327.89     61.91 o   0.50257
   1  22   7      104.42      139.05     26.59 o   0.50378
   2  22   7     3151.30     3142.19    109.41 o   0.50726
   3  22   7     1033.15      918.96     63.20 o   0.51294
   4  22   7      319.80      275.73     47.74 o   0.52078
   5  22   7      344.80      264.10     49.05 o   0.53065
   6  22   7      101.56       53.53     40.12 o   0.54247
   7  22   7      296.47      261.22     41.99 o   0.55609
   8  22   7     1426.43     1342.15     80.76 o   0.57140
   9  22   7      910.64      871.73     69.44 o   0.58826
   8 -23  -7      458.96      552.00     66.06 o   0.58762
   7 -23  -7      523.48      636.97     68.78 o   0.57287
   6 -23  -7      999.59     1084.25     86.06 o   0.55979
   5 -23  -7        5.42       43.73     36.98 o   0.54848
   4 -23  -7     1242.61     1289.64     81.85 o   0.53907
   3 -23  -7      671.60      718.45     54.05 o   0.53165
  -2  23   7     3962.83     3979.74    107.66 o   0.52630
  -1  23   7      135.05       61.55     24.07 o   0.52310
   0  23   7      222.84      183.04     28.79 o   0.52208
   1  23   7     1187.50     1123.11     57.59 o   0.52324
   2  23   7      176.01      181.55     34.83 o   0.52659
   3  23   7       58.93       44.43     28.97 o   0.53207
   4  23   7     2845.18     2756.75    131.92 o   0.53962
   5  23   7      273.37      180.23     42.97 o   0.54916
   6  23   7     1545.95     1522.67    104.28 o   0.56059
   7  23   7       35.44       46.91     47.51 o   0.57378
   8  23   7       91.23       80.49     31.79 o   0.58863
   7 -24  -7      357.80      448.37     61.86 o   0.59081
   6 -24  -7       45.62       74.98     35.04 o   0.57813
   5 -24  -7      530.18      723.00     74.69 o   0.56719
   4 -24  -7     1959.79     2016.45    105.02 o   0.55810
   3 -24  -7      836.53      929.23     61.79 o   0.55093
  -2  24   7        1.05        3.02     22.28 o   0.54578
  -1  24   7        5.98       19.44     22.66 o   0.54269
   0  24   7      302.86      251.73     32.53 o   0.54170
   1  24   7       59.76       75.80     26.94 o   0.54282
   2  24   7     1303.78     1223.80     72.51 o   0.54605
   3  24   7        7.33       33.60     27.92 o   0.55134
   4  24   7       19.23      125.86     47.81 o   0.55863
   5  24   7      442.46      442.80     62.78 o   0.56785
   6  24   7      297.52      260.04     48.41 o   0.57891
   7  24   7       16.81        0.00     44.06 o   0.59169
   6 -25  -7       85.05      163.91     46.10 o   0.59666
   5 -25  -7      815.90      892.65     80.89 o   0.58606
   4 -25  -7      278.02      239.73     69.67 o   0.57726
  -3  25   7      743.88      798.23     52.97 o   0.57034
  -2  25   7     1501.71     1488.60     70.31 o   0.56536
  -1  25   7       46.42       33.44     22.49 o   0.56238
   0  25   7      384.83      323.58     41.38 o   0.56143
   1  25   7     1338.73     1257.72     74.10 o   0.56251
   2  25   7      102.67       84.87     27.62 o   0.56562
   3  25   7       18.69       37.29     31.08 o   0.57073
   4  25   7     1549.36     1564.26    106.51 o   0.57778
   5  25   7      351.02      443.37     66.20 o   0.58670
   6  25   7        4.25        0.00     47.84 o   0.59741
  -4  26   7        9.11        0.00     40.47 o   0.59656
  -3  26   7      731.37      776.71     60.25 o   0.58986
  -2  26   7      197.59      144.66     27.47 o   0.58505
  -1  26   7       38.70       29.75     21.27 o   0.58217
   0  26   7      190.42      194.50     34.78 o   0.58125
   1  26   7     1089.10     1060.17     71.09 o   0.58230
   2  26   7      111.56       83.34     27.41 o   0.58530
   3  26   7      284.43      272.97     40.60 o   0.59024
   4  26   7        6.63       71.84     37.11 o   0.59706
  -1  27   7      150.30      135.92     32.09 o   0.60205
   0  27   7        3.76        0.00     26.03 o   0.60116
   1  27   7       83.89       49.48     24.98 o   0.60217
 -12   0   8      966.65     1259.91    106.37 o   0.46163
 -10   0   8      484.02      530.31     69.55 o   0.40356
  -8   0   8        0.29        7.09     26.23 o   0.34897
  -6   0   8       10.99       35.86     17.44 o   0.29979
  -4   0   8       23.57       65.80      9.87 o   0.25909
  -2   0   8      636.29      622.07     22.37 o   0.23140
   0   0   8    10616.44    10552.76    150.04 o   0.22166
   2   0   8    32352.73    31296.70    193.05 o   0.23214
   4   0   8      115.89       62.09     13.04 o   0.26040
   6   0   8      400.11      390.08     27.86 o   0.30148
   8   0   8     3470.81     3678.11     74.59 o   0.35092
  10   0   8     1400.43     1474.15     91.02 o   0.40566
  12   0   8      223.31      180.37     47.18 o   0.46384
  14   0   8      361.28      410.77     63.01 o   0.52431
  16   0   8       93.25      119.41     45.26 o   0.58636
  16  -1  -8       12.49      206.32     71.15 o   0.58441
 -15   1   8      104.46      199.78     66.28 o   0.55326
  13  -1  -8     1846.56     1786.72    127.96 o   0.49204
 -12   1   8     1848.63     1732.18     85.01 o   0.46211
 -11   1   8     2070.56     2100.93     84.08 o   0.43276
 -10   1   8      559.47      551.83     45.11 o   0.40411
  -9   1   8       76.75       89.45     24.28 o   0.37632
  -8   1   8     1457.75     1355.76     55.97 o   0.34961
  -7   1   8      197.52      208.46     24.87 o   0.32423
  -6   1   8      231.18      193.15     19.04 o   0.30052
  -5   1   8      296.62      347.30     20.80 o   0.27892
  -4   1   8     3629.32     3914.47     41.07 o   0.25994
  -3   1   8     6743.28     6493.03     56.60 o   0.24420
  -2   1   8    13801.50    13655.73     77.98 o   0.23236
  -1   1   8     4087.99     3941.07     32.43 o   0.22503
   0   1   8       43.72       55.30     10.39 o   0.22266
   1   1   8       64.67      115.94     17.30 o   0.22541
   2   1   8      172.69      197.85     18.37 o   0.23309
   3   1   8      508.27      502.97     20.98 o   0.24525
   4   1   8     2162.94     2061.34     28.97 o   0.26125
   5   1   8     1129.65     1380.41     24.17 o   0.28044
   6   1   8     2140.76     2346.64     37.00 o   0.30222
   7   1   8      321.00      279.71     19.04 o   0.32606
   8   1   8     3677.26     3485.54     57.94 o   0.35155
   9   1   8        4.48       19.71     29.75 o   0.37835
  10   1   8     2661.43     2775.07     84.21 o   0.40621
  11   1   8       81.45      109.45     32.50 o   0.43492
  12   1   8      139.26      115.50     32.40 o   0.46432
  13   1   8       49.98       36.41     28.24 o   0.49429
  14   1   8      101.75       60.11     26.75 o   0.52473
  15   1   8       73.79       31.11     29.80 o   0.55557
  16   1   8      383.46      393.62     46.26 o   0.58674
  16  -2  -8      791.22     1003.28    121.92 o   0.58555
  13  -2  -8      321.14      532.29     80.68 o   0.49340
 -12   2   8       56.92       58.00     35.10 o   0.46355
 -11   2   8        0.61       23.25     31.07 o   0.43430
 -10   2   8      756.30      832.45     53.05 o   0.40575
  -9   2   8     2859.44     2745.21     84.85 o   0.37809
  -8   2   8      150.55      134.15     21.26 o   0.35151
  -7   2   8       22.63       12.50     15.43 o   0.32628
  -6   2   8     5521.06     5710.09     88.79 o   0.30273
  -5   2   8       76.09       93.01     13.53 o   0.28130
   4  -2  -8     2052.61     2529.24     55.51 o   0.26249
  -3   2   8     1456.34     1674.93     34.22 o   0.24692
  -2   2   8     3016.09     3281.89     42.99 o   0.23521
  -1   2   8      257.38      441.12     28.19 o   0.22797
   0  -2  -8     2804.64     3018.71     47.75 o   0.22563
  -1  -2  -8     6619.71     6298.73     75.25 o   0.22834
  -2  -2  -8      775.65      782.32     32.24 o   0.23593
   3   2   8     3297.06     3074.15     55.85 o   0.24795
   4   2   8       15.00       32.92     12.87 o   0.26379
   5   2   8     6721.38     7067.94     63.15 o   0.28281
   6   2   8     1121.32     1267.08     32.66 o   0.30442
   7   2   8     1869.01     1914.99     36.94 o   0.32810
   8   2   8     2061.02     2199.54     68.76 o   0.35344
   9   2   8     1532.74     1369.71     59.39 o   0.38011
  10   2   8        0.82        4.10     29.73 o   0.40785
  11   2   8      307.60      266.69     37.15 o   0.43645
  12   2   8     3887.76     4094.98    109.69 o   0.46575
  13   2   8       98.90      118.66     35.02 o   0.49563
  14   2   8        5.97        8.80     32.37 o   0.52600
  15   2   8      288.61      277.36     39.63 o   0.55676
  16   2   8      145.16      104.60     30.35 o   0.58787
  16  -3  -8      670.45      814.76    114.61 o   0.58744
  13  -3  -8      363.45      504.51     75.23 o   0.49564
  12  -3  -8     4232.26     4333.46    188.65 o   0.46594
 -11   3   8      481.51      587.85     50.01 o   0.43684
 -10   3   8     1310.56     1299.79     63.53 o   0.40848
  -9   3   8      155.16      138.79     25.85 o   0.38102
  -8   3   8      116.56      143.04     27.20 o   0.35465
  -7   3   8      114.97      108.20     17.27 o   0.32966
  -6   3   8     2259.16     2359.09     58.63 o   0.30638
   5  -3  -8     1501.28     1462.47     33.54 o   0.28522
   4  -3  -8     4483.94     4358.54     76.31 o   0.26669
   3  -3  -8      117.17       54.94     16.06 o   0.25137
   2  -3  -8     1723.17     1750.64     42.49 o   0.23988
   1  -3  -8      330.87      410.03     22.34 o   0.23279
   0  -3  -8      258.46      200.08     15.23 o   0.23050
  -1  -3  -8     2145.10     2252.69     45.69 o   0.23316
  -2  -3  -8     2872.08     2785.94     53.99 o   0.24059
  -3  -3  -8     5863.87     6258.89     82.61 o   0.25239
   4   3   8      729.10      827.58     33.19 o   0.26796
   5   3   8     1631.86     1849.42     50.83 o   0.28671
   6   3   8       38.17       19.71     17.61 o   0.30804
   7   3   8     5876.58     5512.31     83.73 o   0.33147
   8   3   8     1492.63     1671.77     61.14 o   0.35657
   9   3   8     2877.11     2742.93     81.66 o   0.38302
  10   3   8       53.66       18.96     32.55 o   0.41056
  11   3   8        2.53       43.00     32.56 o   0.43898
  12   3   8     1547.26     1485.15     71.16 o   0.46813
  13   3   8      101.01       90.90     30.54 o   0.49787
  14   3   8       26.46        1.78     31.26 o   0.52810
  15   3   8     1284.61     1249.73     71.46 o   0.55875
  16   3   8      158.33      169.57     36.66 o   0.58976
  14  -4  -8       45.63       91.36     49.08 o   0.52879
  13  -4  -8      669.86      864.55     95.24 o   0.49877
  12  -4  -8       64.55       59.29     53.76 o   0.46927
 -11   4   8      270.15      358.65     41.37 o   0.44039
 -10   4   8        5.77       12.71     24.66 o   0.41227
  -9   4   8      153.35      169.38     27.55 o   0.38507
  -8   4   8        2.49        9.08     19.73 o   0.35901
  -7   4   8     6663.66     6859.16    112.60 o   0.33435
   6  -4  -8      260.69      304.13     19.45 o   0.31141
   5  -4  -8      602.44      616.53     17.89 o   0.29062
   4  -4  -8     5735.19     5733.94     88.52 o   0.27246
   3  -4  -8     1019.94     1276.57     42.77 o   0.25748
   2  -4  -8      139.55      139.76     17.84 o   0.24628
   1  -4  -8     4472.82     4307.52     64.49 o   0.23938
   0  -4  -8      189.16      189.44     12.22 o   0.23715
  -1  -4  -8     5495.71     5681.98     81.96 o   0.23973
  -2  -4  -8     2311.27     2415.67     58.11 o   0.24697
  -3  -4  -8     8458.57     8246.39    112.63 o   0.25847
   4   4   8     4748.39     4229.34     70.65 o   0.27370
   5   4   8      768.04      678.71     38.06 o   0.29208
   6   4   8     9411.85     9591.27    117.92 o   0.31305
   7   4   8     2305.16     2230.90     56.55 o   0.33612
   8   4   8      298.44      289.89     32.23 o   0.36090
   9   4   8       23.75        5.95     26.23 o   0.38706
  10   4   8       21.44       15.09     28.27 o   0.41433
  11   4   8     8494.55     7977.31    146.44 o   0.44251
  12   4   8     3510.88     3436.28    102.63 o   0.47144
  13   4   8       38.24       36.97     29.89 o   0.50098
  14   4   8       86.45       78.94     30.47 o   0.53104
  15   4   8       59.98       67.09     32.33 o   0.56153
  16   4   8      276.22      318.63     45.00 o   0.59238
  14  -5  -8        4.66       22.92     40.64 o   0.53256
  13  -5  -8      326.50      298.89     64.79 o   0.50276
  12  -5  -8        2.46        5.60     46.81 o   0.47351
  11  -5  -8      211.71      225.30     54.57 o   0.44490
 -10   5   8       44.75       50.25     26.66 o   0.41709
  -9   5   8      127.41      145.73     29.28 o   0.39023
  -8   5   8       49.13       37.69     21.52 o   0.36453
  -7   5   8       10.30       61.07     18.32 o   0.34027
   6  -5  -8     1140.09     1104.07     33.69 o   0.31776
   5  -5  -8     5280.54     4949.22     50.21 o   0.29742
   4  -5  -8      272.67      303.85     11.02 o   0.27969
   3  -5  -8      968.64      991.32     38.71 o   0.26513
   2  -5  -8      476.09      504.22     33.00 o   0.25426
   1  -5  -8      460.30      452.01     13.93 o   0.24758
   0  -5  -8       16.61       45.77     12.29 o   0.24543
  -1  -5  -8    13744.52    14170.96    114.14 o   0.24793
  -2  -5  -8      563.24      619.20     22.61 o   0.25493
  -3  -5  -8     4425.30     4654.72     86.18 o   0.26609
   4   5   8      455.74      584.97     31.05 o   0.28091
   5   5   8       21.37       46.47     19.86 o   0.29884
   6   5   8     3828.01     3949.15     89.92 o   0.31937
   7   5   8     4292.34     4076.65     83.40 o   0.34202
   8   5   8     1945.07     2055.82     57.17 o   0.36640
   9   5   8       20.01       31.03     23.07 o   0.39219
  10   5   8      951.06     1009.60     55.16 o   0.41912
  11   5   8       95.93       54.94     29.48 o   0.44700
  12   5   8      140.51      105.04     33.13 o   0.47566
  13   5   8     1314.53     1160.56     64.70 o   0.50495
  14   5   8      188.25      130.35     32.42 o   0.53479
  15   5   8      506.29      516.85     50.65 o   0.56508
  16   5   8        7.06       14.00     29.17 o   0.59575
  14  -6  -8       54.02       29.74     41.35 o   0.53712
  13  -6  -8     2890.91     3127.34    173.97 o   0.50759
  12  -6  -8       35.70       40.50     43.95 o   0.47864
  11  -6  -8      432.16      353.83     63.54 o   0.45036
 -10   6   8      935.87     1002.55     58.54 o   0.42291
  -9   6   8    11116.70    10538.35    169.75 o   0.39644
  -8   6   8      107.69      190.23     24.34 o   0.37118
   7  -6  -8     4766.90     4965.10     75.40 o   0.34738
   6  -6  -8      482.70      541.48     25.24 o   0.32536
   5  -6  -8       99.90      136.61     10.83 o   0.30552
   4  -6  -8      648.38      737.99     18.69 o   0.28830
   3  -6  -8       18.44       31.10      8.01 o   0.27419
   2  -6  -8     5160.16     5042.39     43.56 o   0.26370
   1  -6  -8     4879.39     4962.57     46.78 o   0.25726
   0  -6  -8      630.80      528.17     24.40 o   0.25519
  -1  -6  -8     2745.20     3050.76     56.40 o   0.25759
  -2  -6  -8     6349.19     6425.07     70.10 o   0.26434
  -3  -6  -8     1912.50     1835.52     56.36 o   0.27512
   4   6   8     7048.78     7041.65     95.15 o   0.28947
   5   6   8     7797.74     8123.20     84.11 o   0.30691
   6   6   8     1732.69     1721.21     62.63 o   0.32693
   7   6   8       58.12       35.03     22.99 o   0.34909
   8   6   8      566.64      631.16     39.08 o   0.37301
   9   6   8     2058.90     1955.62     60.87 o   0.39837
  10   6   8     2497.28     2560.85     81.81 o   0.42491
  11   6   8     1644.56     1520.29     68.20 o   0.45244
  12   6   8      590.42      543.80     47.40 o   0.48077
  13   6   8       58.05       78.00     33.30 o   0.50977
  14   6   8      152.40      165.51     35.10 o   0.53934
  15   6   8      107.76      138.65     35.58 o   0.56938
  16   6   8        8.89       23.15     26.20 o   0.59984
  14  -7  -8      301.48      273.15     64.46 o   0.54247
  13  -7  -8        5.97        0.00     44.03 o   0.51325
  12  -7  -8     1133.74     1114.67    110.43 o   0.48463
  11  -7  -8        7.42        0.00     54.26 o   0.45673
  10  -7  -8     2670.49     2353.49    139.56 o   0.42968
  -9   7   8     7873.23     7670.37    115.08 o   0.40366
   8  -7  -8     1869.47     1945.83     51.14 o   0.37887
   7  -7  -8      158.01      173.17     18.45 o   0.35559
   6  -7  -8     4912.54     5183.49     72.31 o   0.33412
   5  -7  -8    15250.91    15677.81    158.36 o   0.31483
   4  -7  -8     2864.58     2802.53     48.21 o   0.29814
   3  -7  -8     3247.87     3277.73     50.90 o   0.28452
   2  -7  -8     5748.23     6197.18     55.39 o   0.27443
   1  -7  -8     4681.68     5106.29     66.26 o   0.26825
   0  -7  -8     1494.58     1526.48     40.91 o   0.26626
  -1  -7  -8     1852.47     1833.67     50.42 o   0.26857
  -2  -7  -8        5.49        6.22      9.24 o   0.27504
  -3  -7  -8     7212.52     7530.60    110.89 o   0.28542
   4   7   8      147.86      167.67     21.11 o   0.29928
   5   7   8     1670.51     1642.14     39.28 o   0.31617
   6   7   8     1494.65     1548.83     60.90 o   0.33564
   7   7   8      293.97      277.66     31.15 o   0.35726
   8   7   8     1856.57     1797.28     61.89 o   0.38067
   9   7   8     3531.93     3512.62     90.50 o   0.40555
  10   7   8      155.23      166.77     32.90 o   0.43165
  11   7   8       18.81        0.00     28.50 o   0.45877
  12   7   8      596.82      524.07     46.74 o   0.48673
  13   7   8      548.02      559.33     49.19 o   0.51540
  14   7   8      782.08      773.56     57.08 o   0.54466
  15   7   8      517.63      529.83     48.80 o   0.57443
  15  -8  -8       27.37        1.32     44.59 o   0.57800
  14  -8  -8       40.71       57.85     46.68 o   0.54858
  13  -8  -8      518.99      454.65     72.70 o   0.51970
  12  -8  -8      107.96       54.66     45.93 o   0.49146
  11  -8  -8      181.64      118.32     46.79 o   0.46396
  10  -8  -8     4095.14     4108.62    185.28 o   0.43736
   9  -8  -8      471.46      514.26     34.05 o   0.41183
   8  -8  -8        6.05       28.11     13.60 o   0.38757
   7  -8  -8      809.47      835.72     32.42 o   0.36484
   6  -8  -8     5028.11     4798.71     90.64 o   0.34394
   5  -8  -8     4154.98     4057.59     81.96 o   0.32523
   4  -8  -8     6442.88     6284.40     99.88 o   0.30911
   3  -8  -8      980.86      792.63     37.00 o   0.29600
   2  -8  -8      302.74      303.78     20.15 o   0.28631
   1  -8  -8     1395.87     1453.83     44.09 o   0.28039
   0  -8  -8     1773.97     1644.10     43.41 o   0.27849
  -1  -8  -8        1.11        4.44     14.16 o   0.28069
  -2  -8  -8     8184.61     8320.55     85.78 o   0.28690
   3   8   8    14115.36    14389.13    135.62 o   0.29686
   4   8   8     1324.77     1369.22     45.64 o   0.31021
   5   8   8      287.18      386.16     28.58 o   0.32654
   6   8   8      875.12     1008.32     54.50 o   0.34542
   7   8   8      192.84      206.78     31.06 o   0.36647
   8   8   8      159.05      137.25     31.54 o   0.38932
   9   8   8      754.93      782.76     53.14 o   0.41368
  10   8   8      590.95      545.70     37.28 o   0.43930
  11   8   8      564.39      520.53     45.00 o   0.46598
  12   8   8      680.51      647.43     49.47 o   0.49353
  13   8   8       28.62       35.06     26.52 o   0.52182
  14   8   8      654.45      674.44     53.61 o   0.55075
  15   8   8        3.91        0.18     25.06 o   0.58020
  15  -9  -8      295.28      334.74     70.98 o   0.58449
  14  -9  -8     3776.32     3690.04    212.24 o   0.55542
  13  -9  -8     1101.01      987.13    109.77 o   0.52691
  12  -9  -8       87.64      130.65     54.12 o   0.49908
  11  -9  -8        3.61      119.80     66.22 o   0.47203
  10  -9  -8      942.52     1079.01    105.53 o   0.44591
   9  -9  -8     1307.89     1337.37     57.60 o   0.42089
   8  -9  -8     7428.82     7445.52     97.96 o   0.39719
  -7   9   8       11.24       27.01     14.72 o   0.37504
   6  -9  -8        3.33       20.10     14.27 o   0.35475
   5  -9  -8     1656.79     1703.68     53.52 o   0.33664
   4  -9  -8        3.65       10.14     17.16 o   0.32109
   3  -9  -8     4745.45     4779.21    117.55 o   0.30849
   2  -9  -8    11439.83    11016.98    117.13 o   0.29920
   1  -9  -8      657.81      783.37     33.98 o   0.29355
   0  -9  -8       18.01       16.34     12.78 o   0.29173
  -1  -9  -8      971.26     1158.39     37.14 o   0.29384
  -2  -9  -8     2037.44     2133.34     58.44 o   0.29977
   3   9   8     2461.27     2521.41     59.80 o   0.30931
   4   9   8     4260.23     3797.25     74.87 o   0.32215
  -5  -9  -8     1509.45     1546.73     57.70 o   0.33790
   6   9   8     2457.35     2653.86     81.69 o   0.35618
   7   9   8      533.65      502.82     50.22 o   0.37663
   8   9   8     3541.58     3636.11    106.81 o   0.39890
   9   9   8     1164.57     1155.70     65.55 o   0.42271
  10   9   8      391.50      428.81     48.60 o   0.44781
  11   9   8      257.43      219.49     35.22 o   0.47401
  12   9   8        7.97       40.00     29.22 o   0.50112
  13   9   8        6.54       38.95     26.75 o   0.52901
  14   9   8       65.34      146.54     38.44 o   0.55756
  15   9   8        1.84       12.74     28.07 o   0.58667
  15 -10  -8       60.64       81.68     52.49 o   0.59167
  14 -10  -8       33.10      121.94     57.05 o   0.56296
  13 -10  -8      519.41      713.38    104.32 o   0.53486
  12 -10  -8       13.01       97.02     59.50 o   0.50746
  11 -10  -8      534.24      804.09    103.85 o   0.48088
  10 -10  -8     5439.14     5486.92    157.21 o   0.45527
   9 -10  -8      132.55      145.01     41.32 o   0.43080
   8 -10  -8       40.16       25.06     23.24 o   0.40767
   7 -10  -8        8.37       16.94     12.55 o   0.38613
   6 -10  -8      520.73      495.28     30.99 o   0.36645
   5 -10  -8     1351.86     1460.10     50.05 o   0.34895
   4 -10  -8     6115.29     6248.38    143.25 o   0.33397
   3 -10  -8     2090.23     1981.56     53.35 o   0.32187
   2 -10  -8      773.67      871.61     36.55 o   0.31299
   1 -10  -8     1507.91     1644.20     50.97 o   0.30758
   0 -10  -8      240.39      182.19     17.67 o   0.30585
  -1 -10  -8       33.75       33.14     14.20 o   0.30786
  -2 -10  -8     5880.51     5312.59     94.47 o   0.31353
   3  10   8      216.53      206.24     21.72 o   0.32267
   4  10   8      446.53      439.26     29.30 o   0.33499
   5  10   8     4303.71     4585.63     87.02 o   0.35017
   6  10   8       56.38       70.38     36.46 o   0.36784
   7  10   8     1839.75     1760.21     90.28 o   0.38767
   8  10   8     5643.27     5780.17    132.67 o   0.40934
   9  10   8      794.97      733.87     55.49 o   0.43257
  10  10   8      323.87      404.27     48.29 o   0.45714
  11  10   8       45.03      127.52     34.08 o   0.48283
  12  10   8      616.93      626.74     61.74 o   0.50947
  13  10   8      450.37      422.35     45.33 o   0.53693
  14  10   8      646.94      598.20     50.53 o   0.56508
  15  10   8      113.59      159.44     43.91 o   0.59382
  15 -11  -8      376.24      349.24     80.32 o   0.59950
  14 -11  -8      299.97      400.02     84.68 o   0.57119
  13 -11  -8       28.66      142.44     65.80 o   0.54351
  12 -11  -8      233.72      281.85     74.29 o   0.51657
  11 -11  -8       10.16      165.57     67.02 o   0.49049
  10 -11  -8      248.99      416.80     55.43 o   0.46540
   9 -11  -8     1388.70     1324.07     80.55 o   0.44149
   8 -11  -8      893.36      859.38     64.70 o   0.41895
   7 -11  -8     1858.15     1786.92     86.50 o   0.39802
   6 -11  -8      284.31      261.77     37.41 o   0.37896
   5 -11  -8      589.17      524.18     50.15 o   0.36207
   4 -11  -8      725.55      827.42     61.35 o   0.34766
   3 -11  -8       94.28       64.93     13.56 o   0.33605
   2 -11  -8     4705.37     4520.40     85.81 o   0.32755
   1 -11  -8      179.08      125.12     20.50 o   0.32239
   0 -11  -8      187.16      291.71     20.13 o   0.32074
  -1 -11  -8      934.21      812.29     33.12 o   0.32265
  -2 -11  -8       57.01       61.76     17.89 o   0.32807
   3  11   8     3646.03     3644.96     73.98 o   0.33681
   4  11   8     3276.82     2862.71     68.52 o   0.34864
   5  11   8     3098.72     2770.41     68.77 o   0.36324
   6  11   8      525.44      432.73     40.90 o   0.38031
   7  11   8      117.14       73.17     32.64 o   0.39952
   8  11   8      186.65      226.65     37.15 o   0.42058
   9  11   8       99.57      114.96     35.20 o   0.44322
  10  11   8     2235.94     2394.39     97.08 o   0.46723
  11  11   8       29.61       54.23     35.88 o   0.49239
  12  11   8       95.71       54.83     41.49 o   0.51854
  13  11   8     1492.16     1452.14     88.78 o   0.54554
  14  11   8      337.09      432.67     58.67 o   0.57327
  15  11   8        4.78       12.87     33.46 o   0.60162
  14 -12  -8      259.50      393.97     81.99 o   0.58006
  13 -12  -8      396.76      431.81     84.81 o   0.55283
  12 -12  -8      619.93      681.64     96.88 o   0.52636
  11 -12  -8       42.44       43.35     35.89 o   0.50079
  10 -12  -8       14.01        2.56     32.35 o   0.47625
   9 -12  -8      390.71      440.85     53.60 o   0.45291
   8 -12  -8       11.99        0.00     35.87 o   0.43097
   7 -12  -8     1016.46      860.16     63.72 o   0.41065
   6 -12  -8     2877.83     2758.97    103.72 o   0.39221
   5 -12  -8       32.07       40.64     33.42 o   0.37591
   4 -12  -8       31.49       14.78     25.04 o   0.36205
   3 -12  -8     4202.14     4073.43     83.85 o   0.35092
   2 -12  -8     1183.63     1150.41     48.25 o   0.34278
   1 -12  -8     2996.20     2722.95     81.70 o   0.33786
   0 -12  -8      671.80      629.81     28.66 o   0.33629
  -1 -12  -8     3089.49     3221.27     65.48 o   0.33811
  -2 -12  -8      287.59      247.22     20.63 o   0.34328
   3  12   8      272.73      251.90     25.10 o   0.35165
   4  12   8     3663.09     3602.59     61.73 o   0.36299
   5  12   8        6.58       19.52     18.47 o   0.37704
   6  12   8     1178.15     1124.11     61.19 o   0.39351
   7  12   8      211.59      185.09     35.61 o   0.41210
   8  12   8        2.09       16.95     35.32 o   0.43255
   9  12   8     4292.77     4187.53    123.43 o   0.45460
  10  12   8       13.90       19.74     33.78 o   0.47803
  11  12   8       50.14       79.48     42.33 o   0.50266
  12  12   8       71.80       73.01     37.28 o   0.52830
  13  12   8       15.48        0.17     35.02 o   0.55483
  14  12   8       33.53       53.96     38.40 o   0.58211
  14 -13  -8        0.32       59.18     55.53 o   0.58955
  13 -13  -8       44.54      141.12     62.04 o   0.56278
  12 -13  -8       30.37       85.88     54.64 o   0.53681
  11 -13  -8      514.51      670.19     63.99 o   0.51176
  10 -13  -8     1979.75     2065.18    103.93 o   0.48777
   9 -13  -8        7.44       20.25     34.92 o   0.46501
   8 -13  -8      205.99      223.45     41.74 o   0.44367
   7 -13  -8     3132.05     2946.99    114.93 o   0.42396
   6 -13  -8      318.26      286.01     37.42 o   0.40611
   5 -13  -8     3404.88     3474.50    118.09 o   0.39040
   4 -13  -8      203.86      256.27     41.00 o   0.37707
   3 -13  -8     7408.11     7044.37    114.39 o   0.36640
   2 -13  -8     1626.09     1685.49     59.78 o   0.35861
   1 -13  -8        0.95        0.00     16.52 o   0.35391
   0 -13  -8     1835.41     1850.87     55.35 o   0.35241
  -1 -13  -8    15761.18    15440.59    145.31 o   0.35415
  -2 -13  -8      228.35      150.68     21.28 o   0.35909
   3  13   8     1988.94     2183.59     50.53 o   0.36710
   4  13   8     2591.74     2753.29     56.35 o   0.37797
   5  13   8      316.75      282.14     27.30 o   0.39149
   6  13   8     1975.37     1922.33     61.17 o   0.40737
   7  13   8      567.01      513.71     44.88 o   0.42536
   8  13   8     1713.10     1559.83     76.04 o   0.44520
   9  13   8      304.96      306.43     46.17 o   0.46665
  10  13   8       43.75       33.55     32.79 o   0.48951
  11  13   8       14.84       74.73     47.55 o   0.51358
 -12 -13  -8      105.01       94.00     42.60 o   0.53871
  13  13   8      230.82      221.59     43.23 o   0.56474
  14  13   8       16.68       18.05     36.04 o   0.59157
  14 -14  -8       28.56       68.51     52.91 o   0.59964
  13 -14  -8      426.17      468.62     88.31 o   0.57333
  12 -14  -8       47.88       60.71     54.88 o   0.54786
  11 -14  -8      499.21      509.74     58.53 o   0.52334
  10 -14  -8        7.77        0.00     31.90 o   0.49991
   9 -14  -8      135.64      178.39     43.04 o   0.47773
   8 -14  -8      111.58       69.22     33.48 o   0.45698
   7 -14  -8     7022.73     6857.45    178.05 o   0.43787
   6 -14  -8     2609.47     2632.90    108.45 o   0.42062
   5 -14  -8      451.75      760.56     74.72 o   0.40547
   4 -14  -8        1.34        9.09     32.51 o   0.39265
   3 -14  -8     1298.13     1416.84     55.24 o   0.38241
   2 -14  -8      471.80      512.04     39.71 o   0.37496
   1 -14  -8     7342.78     6907.32    141.69 o   0.37046
   0 -14  -8       28.84       15.20     16.62 o   0.36903
  -1 -14  -8        4.46        9.47     15.35 o   0.37069
   2  14   8     1572.05     1576.25     46.73 o   0.37542
   3  14   8      563.38      583.92     28.55 o   0.38308
   4  14   8       89.64      116.16     22.51 o   0.39352
   5  14   8     2978.69     2929.01     74.98 o   0.40651
   6  14   8     2503.11     2638.26     72.35 o   0.42183
   7  14   8      419.95      399.46     42.80 o   0.43923
   8  14   8      981.53      982.41     64.06 o   0.45847
   9  14   8       42.67       74.61     36.96 o   0.47933
  10  14   8       10.06        0.00     32.23 o   0.50161
  11  14   8     1118.20     1142.53     75.48 o   0.52513
  12  14   8      120.37       96.86     35.05 o   0.54972
  13  14   8      161.39      126.30     39.51 o   0.57526
  14  14   8      235.92      195.76     43.29 o   0.60162
  13 -15  -8       34.68       56.77     48.75 o   0.58446
  12 -15  -8     1294.18     1513.95     94.94 o   0.55949
  11 -15  -8     2488.08     2631.82    122.74 o   0.53550
  10 -15  -8       21.13       19.47     29.67 o   0.51263
   9 -15  -8       27.79       14.07     34.27 o   0.49102
   8 -15  -8       28.32        0.00     41.06 o   0.47086
   7 -15  -8        1.33        0.00     39.74 o   0.45234
   6 -15  -8      832.71      966.01     72.38 o   0.43566
   5 -15  -8     1491.11     1492.05     86.01 o   0.42105
   4 -15  -8       41.56       30.75     16.72 o   0.40872
   3 -15  -8      229.91      234.93     28.72 o   0.39890
   2 -15  -8      224.36      227.46     28.71 o   0.39176
   1 -15  -8       32.17       33.35     22.84 o   0.38746
   0 -15  -8       13.22       17.33     15.31 o   0.38609
  -1 -15  -8      607.59      662.46     30.88 o   0.38768
   2  15   8     4844.05     4970.73     73.82 o   0.39219
   3  15   8      169.78      170.34     19.95 o   0.39954
   4  15   8     2894.51     2959.06     74.50 o   0.40956
   5  15   8      167.22      143.35     23.66 o   0.42206
   6  15   8       23.53       22.93     20.34 o   0.43683
   7  15   8       14.45       29.93     36.29 o   0.45365
   8  15   8      105.42       26.62     37.57 o   0.47231
   9  15   8        6.32        0.00     33.92 o   0.49258
  10  15   8      221.88      131.99     36.32 o   0.51429
  11  15   8      281.95      254.89     44.17 o   0.53725
  12  15   8       32.19       36.70     35.33 o   0.56132
 -13 -15  -8      291.07      367.24     61.49 o   0.58635
  13 -16  -8      166.25      215.12     70.53 o   0.59612
  12 -16  -8       79.23       86.93     49.03 o   0.57167
  11 -16  -8       98.27       59.55     34.43 o   0.54821
  10 -16  -8       97.99       90.90     35.13 o   0.52589
   9 -16  -8       61.56       45.78     38.97 o   0.50485
   8 -16  -8     1133.85     1147.68     79.63 o   0.48526
   7 -16  -8     3118.79     3065.42    126.44 o   0.46731
   6 -16  -8       74.33       85.81     43.12 o   0.45119
   5 -16  -8       85.45      152.01     45.92 o   0.43709
   4 -16  -8      437.82      509.17     38.90 o   0.42523
   3 -16  -8      732.53      816.32     47.25 o   0.41580
   2 -16  -8       90.46       41.88     20.03 o   0.40895
   1 -16  -8     1256.12     1364.09     69.02 o   0.40484
   0 -16  -8     1082.15     1053.51     41.06 o   0.40352
   1  16   8     1040.87     1042.41     42.41 o   0.40505
   2  16   8       64.79       30.61     18.23 o   0.40937
   3  16   8      919.33      842.65     35.83 o   0.41641
   4  16   8     1184.78     1150.36     48.96 o   0.42603
   5  16   8     1611.22     1567.93     57.73 o   0.43806
   6  16   8     1739.06     1720.33     79.86 o   0.45232
   7  16   8      193.65      196.57     35.57 o   0.46858
   8  16   8        3.82        0.00     37.14 o   0.48666
   9  16   8       18.38        0.00     31.04 o   0.50636
  10  16   8      557.19      517.30     53.49 o   0.52750
  11  16   8     1099.81     1109.93     76.03 o   0.54991
  12  16   8       74.44      110.82     37.50 o   0.57345
 -13 -16  -8       48.07       12.68     39.73 o   0.59797
  12 -17  -8      392.25      357.74     80.22 o   0.58434
  11 -17  -8       21.32        1.52     30.45 o   0.56142
  10 -17  -8      640.66      633.55     64.75 o   0.53964
   9 -17  -8      104.43       54.03     35.22 o   0.51916
   8 -17  -8     1106.52     1009.99     74.65 o   0.50014
   7 -17  -8       12.45      108.89     44.24 o   0.48274
   6 -17  -8        2.81       91.82     44.84 o   0.46714
   5 -17  -8     1219.65     1299.93     84.75 o   0.45355
   4 -17  -8      437.54      444.72     37.50 o   0.44213
   3 -17  -8     5651.18     6074.16    122.78 o   0.43306
   2 -17  -8      109.72       92.70     23.62 o   0.42650
   1 -17  -8       54.19       35.76     25.10 o   0.42255
   0 -17  -8       58.63       82.88     24.85 o   0.42129
   1  17   8      422.88      467.18     26.52 o   0.42275
   2  17   8       35.80       41.72     16.89 o   0.42690
   3  17   8      207.80      146.31     20.99 o   0.43365
   4  17   8      162.16      158.61     24.06 o   0.44290
   5  17   8       19.91       12.89     18.30 o   0.45449
   6  17   8      419.34      314.32     41.68 o   0.46824
  -7 -17  -8       10.76       47.01     33.67 o   0.48397
   8  17   8      431.45      400.32     45.48 o   0.50150
   9  17   8      544.63      450.83     49.47 o   0.52064
  10  17   8       61.87       21.52     31.15 o   0.54122
  11  17   8        1.97       13.53     31.65 o   0.56308
  12  17   8      272.86      267.78     46.41 o   0.58609
  12 -18  -8      103.13       23.20     49.78 o   0.59750
  11 -18  -8      112.42      139.65     39.15 o   0.57509
  10 -18  -8     1070.77     1144.60     84.63 o   0.55386
   9 -18  -8        9.30        0.00     39.64 o   0.53392
   8 -18  -8      564.84      531.10     62.82 o   0.51544
   7 -18  -8      121.38      136.59     42.30 o   0.49858
   6 -18  -8     1668.93     1825.87    102.21 o   0.48350
   5 -18  -8     1584.13     1691.21     96.96 o   0.47037
   4 -18  -8      388.92      339.31     34.42 o   0.45937
   3 -18  -8      451.99      464.27     43.94 o   0.45065
   2 -18  -8      279.21      242.28     33.63 o   0.44435
   1 -18  -8      329.21      263.65     32.51 o   0.44056
   0 -18  -8      398.89      424.14     38.43 o   0.43935
   1  18   8       69.16       76.63     20.16 o   0.44075
   2  18   8       23.03       22.56     17.16 o   0.44473
   3  18   8       69.57       58.29     19.04 o   0.45122
   4  18   8      167.65      184.61     25.91 o   0.46011
   5  18   8       94.55       37.06     33.22 o   0.47128
   6  18   8      262.89      229.56     37.91 o   0.48455
   7  18   8      658.15      615.07     53.05 o   0.49977
   8  18   8     1114.77     1174.58     73.39 o   0.51676
   9  18   8       31.84       45.91     33.17 o   0.53536
  10  18   8        0.45        7.30     33.20 o   0.55539
  11  18   8      146.06      117.00     36.31 o   0.57672
  12  18   8      159.64      173.16     39.37 o   0.59920
  11 -19  -8      517.91      382.21     79.59 o   0.58921
  10 -19  -8       25.41       40.43     33.07 o   0.56850
   9 -19  -8       53.78       22.47     36.67 o   0.54910
   8 -19  -8     2001.07     2148.31    114.87 o   0.53114
   7 -19  -8      611.05      664.24     66.55 o   0.51479
   6 -19  -8     1523.37     1574.70     97.76 o   0.50020
   5 -19  -8       51.28       88.91     40.74 o   0.48753
   4 -19  -8      155.75      174.53     27.27 o   0.47692
   3 -19  -8       17.00       10.84     23.35 o   0.46853
   2 -19  -8     4479.58     4319.16    133.40 o   0.46247
   1 -19  -8      100.90       66.06     27.27 o   0.45883
   0 -19  -8      287.80      264.39     33.63 o   0.45767
   1  19   8      478.55      580.17     34.37 o   0.45902
   2  19   8      223.48      178.07     26.66 o   0.46284
  -3 -19  -8      541.92      507.40     37.60 o   0.46908
   4  19   8     2787.64     2601.87     92.27 o   0.47764
   5  19   8       88.98       51.27     27.07 o   0.48840
   6  19   8      572.72      605.28     53.65 o   0.50122
   7  19   8        3.61       12.16     29.77 o   0.51595
   8  19   8        0.81        0.90     29.57 o   0.53242
   9  19   8       89.20      136.93     36.65 o   0.55049
  10  19   8     1388.14     1338.27     84.20 o   0.56999
  11  19   8       39.11       43.11     31.36 o   0.59080
  10 -20  -8      445.49      422.13     56.67 o   0.58353
   9 -20  -8      943.23      844.94     74.51 o   0.56465
   8 -20  -8      119.90      137.79     43.21 o   0.54721
   7 -20  -8      158.45      213.56     48.49 o   0.53135
   6 -20  -8       14.89        9.36     32.14 o   0.51723
   5 -20  -8      326.19      317.99     53.79 o   0.50498
   4 -20  -8      753.98      741.77     49.74 o   0.49475
   3 -20  -8     1433.62     1501.92     79.96 o   0.48666
   2 -20  -8      316.56      269.76     36.52 o   0.48083
   1 -20  -8      285.22      275.04     33.05 o   0.47733
   0  20   8      280.12      299.21     33.38 o   0.47622
   1  20   8     1512.65     1476.17     53.03 o   0.47751
   2  20   8      936.71      961.35     49.92 o   0.48118
   3  20   8      965.40      984.14     75.43 o   0.48719
   4  20   8      319.18      317.13     51.25 o   0.49544
   5  20   8        0.52        4.04     28.00 o   0.50582
   6  20   8     1448.36     1485.59     78.94 o   0.51821
   7  20   8      774.04      676.05     57.55 o   0.53247
   8  20   8     1276.70     1323.39     78.90 o   0.54845
   9  20   8      577.00      565.10     57.15 o   0.56600
  10  20   8        1.87        6.27     31.53 o   0.58499
  10 -21  -8       71.93       38.16     31.77 o   0.59893
   9 -21  -8       61.85       55.16     37.18 o   0.58055
   8 -21  -8       96.47       89.37     37.63 o   0.56360
   7 -21  -8      347.22      502.11     60.90 o   0.54822
   6 -21  -8      517.47      709.62     70.59 o   0.53454
   5 -21  -8      295.92      305.59     51.87 o   0.52270
   4 -21  -8       14.57        9.27     21.27 o   0.51282
   3 -21  -8       72.13      108.55     32.80 o   0.50503
   2 -21  -8      847.51      766.61     62.29 o   0.49941
   1 -21  -8      554.49      553.57     45.98 o   0.49604
   0  21   8     2882.86     2891.06     86.77 o   0.49497
   1  21   8      940.83      890.42     47.85 o   0.49621
   2  21   8     2733.77     2603.39     97.36 o   0.49975
   3  21   8      102.63      135.86     39.36 o   0.50553
   4  21   8     1185.69     1183.78     86.41 o   0.51349
   5  21   8       88.61      104.09     41.00 o   0.52351
   6  21   8      421.41      426.34     47.18 o   0.53549
   7  21   8     1826.28     1759.83     88.01 o   0.54930
   8  21   8      375.85      323.61     46.84 o   0.56481
   9  21   8      196.02      216.82     40.29 o   0.58187
  10  21   8      331.70      274.83     44.88 o   0.60035
   9 -22  -8        4.80       31.77     39.33 o   0.59677
   8 -22  -8      200.77      102.77     38.13 o   0.58029
   7 -22  -8     1111.47     1179.65     89.95 o   0.56537
   6 -22  -8      350.23      458.20     60.65 o   0.55211
   5 -22  -8       58.43       78.27     37.24 o   0.54066
   4 -22  -8      956.96      956.66     80.17 o   0.53112
   3 -22  -8      619.07      683.00     58.82 o   0.52359
   2 -22  -8        5.31       11.27     25.05 o   0.51817
  -1  22   8     1007.13      930.27     53.16 o   0.51493
   0  22   8      558.45      552.99     42.73 o   0.51390
   1  22   8      120.50      101.74     28.57 o   0.51510
   2  22   8       48.01       59.59     26.07 o   0.51850
   3  22   8     1771.53     1759.90    104.95 o   0.52408
   4  22   8      403.71      435.44     55.67 o   0.53176
   5  22   8     2621.01     2366.85    124.17 o   0.54144
   6  22   8     1865.75     1947.26    116.35 o   0.55304
   7  22   8      135.80      103.33     42.02 o   0.56642
   8  22   8       20.15       22.85     28.95 o   0.58147
   9  22   8       28.18       40.99     29.69 o   0.59805
   8 -23  -8      118.42      187.82     44.57 o   0.59727
   7 -23  -8      469.15      525.09     64.27 o   0.58277
   6 -23  -8       51.42       60.08     38.85 o   0.56993
   5 -23  -8     1253.18     1397.61     96.71 o   0.55884
   4 -23  -8      664.96      731.63     72.97 o   0.54961
   3 -23  -8     1414.61     1289.36    135.89 o   0.54234
   2 -23  -8        9.97       34.70     28.84 o   0.53711
  -1  23   8       52.12       66.63     22.94 o   0.53398
   0  23   8       62.52       31.36     22.90 o   0.53299
   1  23   8     3846.82     3815.26    120.18 o   0.53414
   2  23   8      383.12      369.97     40.53 o   0.53743
   3  23   8      462.60      472.45     61.39 o   0.54281
   4  23   8        0.24       64.12     36.35 o   0.55023
   5  23   8       21.52       29.78     35.16 o   0.55960
   6  23   8        0.40        0.00     43.49 o   0.57082
   7  23   8      831.27      773.11     77.12 o   0.58380
   8  23   8        9.81        0.00     37.98 o   0.59841
   7 -24  -8     1346.32     1416.16    101.52 o   0.60042
   6 -24  -8       71.64      121.01     40.39 o   0.58795
   5 -24  -8      113.92       89.98     38.12 o   0.57721
   4 -24  -8       13.54       52.33     34.49 o   0.56828
   3 -24  -8      225.91      193.79     62.07 o   0.56126
  -2  24   8        9.41       16.91     20.10 o   0.55621
  -1  24   8     2444.14     2641.72     91.21 o   0.55318
   0  24   8      233.36      167.45     30.69 o   0.55222
   1  24   8       11.31        7.26     23.74 o   0.55334
   2  24   8      271.68      249.13     35.94 o   0.55651
   3  24   8      893.45      761.84     74.51 o   0.56171
   4  24   8      676.47      727.86     75.08 o   0.56888
   5  24   8     2494.81     2472.33    131.72 o   0.57795
   6  24   8        3.80        0.00     46.79 o   0.58882
   7  24   8        2.62        1.73     37.44 o   0.60141
   5 -25  -8      357.24      419.07     60.18 o   0.59576
   4 -25  -8      668.97      571.49     67.04 o   0.58712
  -3  25   8      373.58      362.15     56.52 o   0.58032
  -2  25   8        1.10       11.61     40.54 o   0.57544
  -1  25   8      912.84      959.09     65.39 o   0.57252
   0  25   8      811.39      846.26     62.00 o   0.57159
   1  25   8      128.47      169.06     34.42 o   0.57267
   2  25   8       46.38       38.20     25.47 o   0.57573
   3  25   8       71.72       92.21     38.24 o   0.58076
   4  25   8      129.05      190.00     48.89 o   0.58770
   5  25   8      179.98      270.26     55.53 o   0.59648
  -3  26   8      661.72      536.83     67.03 o   0.59952
  -2  26   8      418.27      290.34     54.89 o   0.59479
  -1  26   8      262.97      221.97     48.45 o   0.59197
   0  26   8      360.54      257.26     37.42 o   0.59107
   1  26   8      226.73       96.76     35.20 o   0.59211
   2  26   8      210.42      198.43     36.10 o   0.59508
   3  26   8      528.03      517.64     64.39 o   0.59994
  -9   0   9       23.03       47.34     33.42 o   0.39260
  -7   0   9     8566.05     8321.42    163.60 o   0.34301
  -5   0   9     5308.43     5652.03     69.75 o   0.30058
  -3   0   9     6133.96     4715.63     58.32 o   0.26872
  -1   0   9       63.95      113.23     14.17 o   0.25147
   1   0   9     3677.02     3533.41     66.71 o   0.25185
   3   0   9     1569.92     1424.09     55.76 o   0.26979
   5   0   9    10912.22    11532.39    101.21 o   0.30217
   7   0   9      185.71      141.58     20.09 o   0.34496
   9   0   9     7104.83     7112.54    180.77 o   0.39478
  11   0   9      167.86       95.40     44.32 o   0.44931
  13   0   9      147.13      115.40     41.63 o   0.50702
  15   0   9      147.97      110.66     45.86 o   0.56694
  16  -1  -9       64.14      186.35     67.92 o   0.59533
  11  -1  -9     2339.60     2045.40    114.96 o   0.44745
 -10   1   9      304.38      317.67     36.55 o   0.41982
  -9   1   9      207.57      181.58     28.69 o   0.39316
  -8   1   9      457.17      533.92     34.65 o   0.36769
  -7   1   9      212.13      227.98     21.58 o   0.34366
  -6   1   9     1839.32     1903.78     49.35 o   0.32141
  -5   1   9      145.74       78.82      9.63 o   0.30132
  -4   1   9     1687.56     1671.39     32.92 o   0.28386
  -3   1   9       54.96       29.80      7.25 o   0.26954
   2  -1  -9      173.44      138.58     26.39 o   0.25888
  -1   1   9      184.11      159.36      9.15 o   0.25235
   0  -1  -9     3406.42     3613.49     44.03 o   0.25026
   1   1   9    26417.47    25460.49    140.29 o   0.25273
   2   1   9     2515.77     2223.88     44.05 o   0.25962
   3   1   9      659.01      594.31     21.86 o   0.27061
   4   1   9        1.73        4.90      7.55 o   0.28521
   5   1   9      605.30      733.15     18.97 o   0.30291
   6   1   9      896.42      837.09     24.53 o   0.32319
   7   1   9     3125.63     3035.30     44.34 o   0.34560
   8   1   9     2443.90     2643.58     46.02 o   0.36976
   9   1   9     3498.88     3546.83     92.42 o   0.39535
  10   1   9       86.12       72.48     31.34 o   0.42210
  11   1   9      124.49       84.76     31.86 o   0.44980
  12   1   9      353.20      334.24     40.07 o   0.47830
  13   1   9      645.38      667.84     52.63 o   0.50745
  14   1   9      287.81      262.22     38.87 o   0.53716
  15   1   9       16.65       29.39     27.91 o   0.56733
  16   1   9        0.41        9.79     26.23 o   0.59790
  11  -2  -9      183.79      152.45     47.41 o   0.44894
  10  -2  -9       26.89       23.05     33.70 o   0.42140
  -9   2   9        2.26       13.40     21.79 o   0.39485
  -8   2   9     1167.13     1267.97     53.07 o   0.36949
  -7   2   9     2485.50     2667.67     66.03 o   0.34559
  -6   2   9       75.50      101.37     13.56 o   0.32347
  -5   2   9      191.16      217.30     13.15 o   0.30352
   4  -2  -9     2902.21     2730.00     57.28 o   0.28620
  -3   2   9      732.99      804.55     23.07 o   0.27200
  -2   2   9      494.61      480.65     19.43 o   0.26144
  -1   2   9     6633.60     6194.87    122.49 o   0.25497
   0  -2  -9      333.42      348.93     21.41 o   0.25291
  -1  -2  -9     2009.23     1905.06     44.47 o   0.25535
  -2  -2  -9    10457.04    10813.83    120.11 o   0.26218
  -3  -2  -9       65.54       74.25     21.90 o   0.27306
   4   2   9      849.18      957.73     20.97 o   0.28754
   5   2   9     7975.23     7482.27     68.01 o   0.30510
   6   2   9      421.54      536.79     19.93 o   0.32524
   7   2   9       68.11       80.86     10.73 o   0.34753
   8   2   9      795.89      726.14     45.15 o   0.37156
   9   2   9      352.19      347.14     38.38 o   0.39703
  10   2   9      991.18      893.38     52.56 o   0.42367
  11   2   9     1080.77     1153.74     61.27 o   0.45128
  12   2   9      360.05      458.07     45.82 o   0.47969
  13   2   9        2.78       46.22     32.47 o   0.50877
  14   2   9       75.09       48.57     30.23 o   0.53840
  15   2   9        2.91       36.70     31.23 o   0.56850
  16   2   9      259.08      198.28     37.18 o   0.59901
  12  -3  -9      101.02       85.38     42.89 o   0.47961
  11  -3  -9       61.50       99.03     43.09 o   0.45141
  10  -3  -9      460.09      448.53     59.29 o   0.42403
  -9   3   9       27.75        0.00     22.91 o   0.39765
  -8   3   9     3963.05     3716.56     86.92 o   0.37249
  -7   3   9      588.24      711.21     36.06 o   0.34879
  -6   3   9      208.30      228.12     17.35 o   0.32689
   5  -3  -9     1233.65     1055.97     41.22 o   0.30716
   4  -3  -9      129.35      142.82     19.63 o   0.29005
   3  -3  -9      687.75      504.23     27.76 o   0.27606
   2  -3  -9     3216.59     3061.64     56.25 o   0.26566
  -1   3   9      107.26      163.94     35.83 o   0.25929
   0  -3  -9     1269.52     1172.51     32.75 o   0.25726
  -1  -3  -9     3039.92     3023.75     55.21 o   0.25966
  -2  -3  -9     4586.90     4555.83     80.22 o   0.26638
  -3  -3  -9      525.86      477.76     27.28 o   0.27709
   4   3   9      124.34      218.55     21.47 o   0.29137
   5   3   9     1141.21     1287.46     40.81 o   0.30872
   6   3   9     1222.94     1119.08     38.52 o   0.32864
   7   3   9        2.20       12.75     16.93 o   0.35071
   8   3   9        4.59       21.53     27.40 o   0.37454
   9   3   9     4018.28     3749.71     95.73 o   0.39981
  10   3   9     1709.19     1641.68     67.82 o   0.42628
  11   3   9       33.97       54.63     32.22 o   0.45373
  12   3   9      657.99      632.05     49.85 o   0.48200
  13   3   9      223.80      248.97     37.68 o   0.51094
  14   3   9      321.42      302.00     40.00 o   0.54046
  15   3   9     1150.62     1340.37     75.22 o   0.57045
  16   3   9     1418.95     1496.88     81.24 o   0.60086
  12  -4  -9      570.89      491.61     73.52 o   0.48284
  11  -4  -9      697.54      611.85     72.19 o   0.45484
  10  -4  -9     1044.31     1234.22     93.39 o   0.42768
   9  -4  -9      173.47      583.55     65.13 o   0.40154
  -8   4   9      343.97      336.83     29.95 o   0.37664
  -7   4   9     4010.96     4328.71     73.60 o   0.35322
   6  -4  -9     2932.04     3037.50     51.96 o   0.33161
   5  -4  -9     1752.94     1724.91     52.56 o   0.31218
   4  -4  -9     2037.15     2138.36     55.97 o   0.29537
   3  -4  -9      762.74      838.91     37.27 o   0.28163
   2  -4  -9      444.46      560.16     30.25 o   0.27145
  -1   4   9      240.82      218.35     19.29 o   0.26522
   0  -4  -9     1414.16     1637.90     38.39 o   0.26323
  -1  -4  -9     1615.66     1585.69     46.77 o   0.26558
  -2  -4  -9    11937.70    11286.42    112.10 o   0.27215
  -3  -4  -9      848.77      667.29     21.99 o   0.28265
   4   4   9     1590.87     1565.35     40.65 o   0.29666
   5   4   9      194.33      160.79     24.11 o   0.31371
   6   4   9     2862.40     2803.17     76.76 o   0.33334
   7   4   9      439.63      419.02     28.16 o   0.35511
   8   4   9     7576.40     7335.38    104.00 o   0.37866
   9   4   9       32.84       44.94     30.33 o   0.40368
  10   4   9      624.79      559.07     44.85 o   0.42991
  11   4   9        5.03       22.69     31.04 o   0.45715
  12   4   9      228.14      240.24     37.39 o   0.48521
  13   4   9     1043.97      966.92     61.01 o   0.51398
  14   4   9      208.03      167.02     33.64 o   0.54333
  15   4   9       98.16       94.44     33.71 o   0.57317
  12  -5  -9      493.69      374.83     65.81 o   0.48696
  11  -5  -9      217.98      130.31     41.75 o   0.45921
  10  -5  -9      373.66      253.45     48.43 o   0.43233
   9  -5  -9      467.05      567.81     68.79 o   0.40649
  -8   5   9     6105.90     6104.04     94.33 o   0.38191
   7  -5  -9     2389.15     2462.10     52.27 o   0.35883
   6  -5  -9     2071.36     2132.80     43.77 o   0.33758
   5  -5  -9       34.93       17.23      4.43 o   0.31852
   4  -5  -9     1676.57     1665.39     51.43 o   0.30206
   3  -5  -9     7114.13     7621.50    105.28 o   0.28864
   2  -5  -9     7868.26     7452.00     91.54 o   0.27871
   1  -5  -9     8070.41     8338.27     65.67 o   0.27265
   0  -5  -9     8688.58     9714.71     80.69 o   0.27072
  -1  -5  -9     1875.78     2011.95     54.12 o   0.27300
  -2  -5  -9     2215.06     2353.82     41.31 o   0.27940
  -3  -5  -9      554.64      530.70     29.41 o   0.28963
   4   5   9     6618.70     6095.01     90.17 o   0.30332
   5   5   9      414.64      387.48     31.05 o   0.32002
   6   5   9      406.61      522.15     37.08 o   0.33928
   7   5   9      770.97      715.87     38.94 o   0.36070
   8   5   9      213.84      166.99     25.59 o   0.38391
   9   5   9     1931.77     1969.66     59.60 o   0.40860
  10   5   9     4411.80     4118.03    103.98 o   0.43454
  11   5   9      231.15      205.59     33.80 o   0.46150
  12   5   9      263.29      219.24     34.68 o   0.48931
  13   5   9       23.06       29.90     31.01 o   0.51785
  14   5   9      348.07      282.11     40.17 o   0.54699
  15   5   9        6.79       11.03     29.79 o   0.57665
  13  -6  -9     1486.57     1463.72    124.17 o   0.52016
  12  -6  -9     1158.28     1140.34    104.92 o   0.49195
  11  -6  -9       21.48        0.00     63.89 o   0.46450
  10  -6  -9     1144.55     1194.23     63.10 o   0.43794
   9  -6  -9     1451.13     1362.52     64.67 o   0.41246
   8  -6  -9     1223.89     1187.46     59.31 o   0.38825
   7  -6  -9     7569.34     7767.39     92.00 o   0.36558
   6  -6  -9     3288.39     3503.97     57.65 o   0.34474
   5  -6  -9      369.04      342.86     17.04 o   0.32610
   4  -6  -9     2738.03     2819.95     67.64 o   0.31004
   3  -6  -9        3.37       10.75     16.24 o   0.29698
   2  -6  -9      326.65      353.07     23.23 o   0.28734
   1  -6  -9       64.57       51.25      8.16 o   0.28147
   0  -6  -9      112.35      119.20     20.06 o   0.27960
  -1  -6  -9     1270.06     1229.96     43.04 o   0.28181
  -2  -6  -9     2203.78     2181.68     40.60 o   0.28801
  -3  -6  -9     6280.47     6710.73    106.67 o   0.29795
   4   6   9     4900.40     4679.94     81.15 o   0.31127
   5   6   9     3350.64     3144.06     80.47 o   0.32756
   6   6   9       20.21       32.52     24.06 o   0.34640
   7   6   9       42.28       42.21     25.54 o   0.36741
  -8  -6  -9     1050.63     1052.36     58.79 o   0.39022
   9   6   9     2609.23     2517.83     68.59 o   0.41454
  10   6   9     1684.36     1586.94     67.56 o   0.44012
  11   6   9      169.45      168.49     31.17 o   0.46676
  12   6   9      155.63      119.21     31.19 o   0.49428
  13   6   9       29.66       37.32     30.41 o   0.52255
  14   6   9     1078.83     1005.98     63.73 o   0.55144
  15   6   9      185.69      159.47     35.79 o   0.58087
  13  -7  -9      227.66      233.29     58.61 o   0.52568
  12  -7  -9      978.35      862.96     94.11 o   0.49778
  11  -7  -9       40.35      138.14     59.01 o   0.47067
  10  -7  -9      363.11      434.82     69.55 o   0.44449
   9  -7  -9     1769.26     1867.86     75.59 o   0.41940
   8  -7  -9     2123.43     2209.64     68.39 o   0.39561
   7  -7  -9       71.43      139.24     17.64 o   0.37339
   6  -7  -9     4194.24     4643.87     68.05 o   0.35302
  -5   7   9       23.07       20.49     10.13 o   0.33483
   4  -7  -9     4284.48     4436.64     56.36 o   0.31921
   3  -7  -9    10487.30     9776.22     80.40 o   0.30655
   2  -7  -9      788.96      786.14     19.07 o   0.29722
   1  -7  -9      221.27      280.52     14.42 o   0.29154
   0  -7  -9     2914.60     2630.06     51.83 o   0.28974
  -1  -7  -9     2248.86     2427.22     53.34 o   0.29187
  -2  -7  -9     1557.21     1382.97     42.82 o   0.29786
  -3  -7  -9     6195.66     5998.96    102.67 o   0.30748
   4   7   9      186.00      178.57     21.35 o   0.32041
   5   7   9      756.37      696.22     35.06 o   0.33626
   6   7   9     2210.43     2196.46     73.38 o   0.35464
   7   7   9     2274.25     2427.53     80.09 o   0.37518
   8   7   9     2003.42     1791.06     74.71 o   0.39755
   9   7   9     1715.00     1696.68     58.74 o   0.42145
  10   7   9       34.86       61.20     26.24 o   0.44663
  11   7   9       50.95       31.07     30.34 o   0.47291
  12   7   9        4.07        8.33     29.05 o   0.50009
  13   7   9       17.54       19.01     29.65 o   0.52804
  14   7   9       85.31       50.12     29.33 o   0.55665
  15   7   9       89.09       75.74     28.91 o   0.58582
  13  -8  -9     1650.27     1808.79    141.13 o   0.53198
  12  -8  -9       26.46      118.35     57.71 o   0.50443
  11  -8  -9      571.85      697.96     89.23 o   0.47770
  10  -8  -9       81.80      141.03     53.96 o   0.45192
   9  -8  -9    15306.27    15744.26    250.61 o   0.42726
   8  -8  -9       51.01       32.89     16.98 o   0.40395
   7  -8  -9     1255.94     1146.22     56.11 o   0.38221
   6  -8  -9       66.16       50.71     12.22 o   0.36233
   5  -8  -9     1706.85     1783.92     58.28 o   0.34464
   4  -8  -9     3212.98     2802.95     69.97 o   0.32948
   3  -8  -9     1163.90     1129.37     31.85 o   0.31723
   2  -8  -9      503.85      577.12     20.19 o   0.30822
   1  -8  -9       32.48       49.53     12.30 o   0.30275
   0  -8  -9     2548.58     2642.18     54.00 o   0.30101
  -1  -8  -9     6691.77     6613.09     87.50 o   0.30307
  -2  -8  -9     2932.51     2997.33     70.49 o   0.30884
  -3  -8  -9       71.35       89.33     20.61 o   0.31813
   4   8   9      354.52      331.22     26.19 o   0.33064
   5   8   9      836.87      887.64     39.86 o   0.34602
   6   8   9      216.65      271.95     35.68 o   0.36391
   7   8   9     2106.93     1964.55     74.19 o   0.38396
   8   8   9     2311.29     2178.72     99.07 o   0.40584
   9   8   9     2878.86     2797.56     95.30 o   0.42928
  10   8   9      156.80      112.75     30.56 o   0.45403
  11   8   9     1226.23     1312.89     65.44 o   0.47990
  12   8   9      355.04      316.73     40.66 o   0.50670
  13   8   9      175.99      170.42     33.62 o   0.53431
  14   8   9      141.56      120.93     32.15 o   0.56260
  15   8   9       61.01       64.75     28.93 o   0.59148
  13  -9  -9      149.64      240.33     67.53 o   0.53903
  12  -9  -9       93.00      176.83     60.34 o   0.51186
  11  -9  -9      574.18      790.00     96.70 o   0.48554
  10  -9  -9      203.53      280.27     62.60 o   0.46019
   9  -9  -9     4249.79     4184.00    134.63 o   0.43601
   8  -9  -9       37.58       88.20     22.52 o   0.41319
   7  -9  -9        2.11       25.46     19.08 o   0.39196
   6  -9  -9      209.49      196.49     22.16 o   0.37260
   5  -9  -9     9389.16     9006.45    127.97 o   0.35542
   4  -9  -9      324.20      376.44     29.16 o   0.34075
   3  -9  -9      143.84      121.40     27.87 o   0.32891
   2  -9  -9      432.12      437.21     23.55 o   0.32024
   1  -9  -9     2030.07     1933.05     46.83 o   0.31498
   0  -9  -9        1.50        8.45     13.75 o   0.31330
  -1  -9  -9     4875.94     4849.04     85.96 o   0.31528
  -2  -9  -9     1090.48      994.91     42.76 o   0.32083
  -3  -9  -9     2214.08     2141.77     64.13 o   0.32979
   4   9   9      311.24      280.90     24.96 o   0.34187
   5   9   9     1081.80     1053.20     44.03 o   0.35677
   6   9   9      109.15      122.45     28.97 o   0.37414
   7   9   9     2480.67     2633.65     87.49 o   0.39367
   8   9   9      396.66      283.59     46.55 o   0.41504
   9   9   9      126.51      132.83     36.04 o   0.43798
  10   9   9       21.43       42.57     32.48 o   0.46227
  11   9   9     2600.38     2493.34    106.67 o   0.48770
  12   9   9      255.36      185.09     33.91 o   0.51410
  13   9   9     3010.09     2957.09    102.21 o   0.54133
  14   9   9       55.79       53.58     26.85 o   0.56927
  15   9   9        6.24       13.09     25.09 o   0.59783
  13 -10  -9     1946.06     1905.37    147.24 o   0.54680
  12 -10  -9      999.61      993.17    105.91 o   0.52004
  11 -10  -9       45.59      161.18     62.57 o   0.49415
  10 -10  -9      983.06      984.57     71.55 o   0.46927
   9 -10  -9     5052.54     5174.69    151.11 o   0.44558
   8 -10  -9      864.81      880.86     66.25 o   0.42327
   7 -10  -9       12.25        8.16     16.05 o   0.40258
   6 -10  -9        2.15        0.00     15.86 o   0.38376
   5 -10  -9     1213.57     1216.64     48.70 o   0.36710
   4 -10  -9     2156.48     2212.16     86.89 o   0.35291
   3 -10  -9     5396.36     5459.48    133.37 o   0.34150
   2 -10  -9      492.86      496.46     27.83 o   0.33315
   1 -10  -9     4700.69     4277.15     72.23 o   0.32810
   0 -10  -9     1767.48     1753.81     47.99 o   0.32649
  -1 -10  -9     1098.25     1023.66     36.73 o   0.32839
  -2 -10  -9      241.24      232.84     25.02 o   0.33373
   3  10   9     3672.83     3699.19     75.08 o   0.34234
   4  10   9     3848.37     3900.09     79.54 o   0.35400
   5  10   9     1263.46     1244.76     47.74 o   0.36840
   6  10   9      621.18      684.09     48.05 o   0.38525
   7  10   9     2064.15     2113.78     79.98 o   0.40424
   8  10   9        0.40        0.00     40.22 o   0.42508
   9  10   9     1416.97     1415.65     73.61 o   0.44751
  10  10   9       22.44       86.80     37.55 o   0.47131
  11  10   9     1695.60     1849.58     77.46 o   0.49628
  12  10   9      123.95      128.09     37.84 o   0.52224
  13  10   9       44.11       62.16     39.44 o   0.54907
  14  10   9        0.88       13.45     34.21 o   0.57664
  14 -11  -9        1.31       86.28     55.58 o   0.58237
  13 -11  -9      683.63      770.69    101.58 o   0.55526
  12 -11  -9     1649.09     1747.20    137.77 o   0.52893
  11 -11  -9        7.65      105.28     53.49 o   0.50350
  10 -11  -9      491.94      566.74     56.56 o   0.47911
   9 -11  -9     1289.68     1357.87     83.11 o   0.45593
   8 -11  -9      102.49       49.60     32.16 o   0.43415
   7 -11  -9       40.83       19.21     35.21 o   0.41400
   6 -11  -9     2589.47     2513.01     68.72 o   0.39572
   5 -11  -9     6434.46     5836.59    147.33 o   0.37959
   4 -11  -9      514.57      479.21     46.51 o   0.36589
   3 -11  -9     5626.39     5682.17     92.19 o   0.35489
   2 -11  -9     2814.99     2877.73     67.49 o   0.34687
   1 -11  -9     1312.97     1416.56     49.23 o   0.34202
   0 -11  -9     2046.23     1999.91     49.50 o   0.34048
  -1 -11  -9     8159.87     7898.57    100.90 o   0.34230
  -2 -11  -9        1.01       13.56     18.25 o   0.34742
   3  11   9     1088.88      938.07     40.59 o   0.35570
  -4 -11  -9      902.76     1000.63     48.32 o   0.36693
   5  11   9      181.16      172.20     22.03 o   0.38085
   6  11   9      331.07      305.47     37.76 o   0.39717
   7  11   9      600.34      524.47     42.34 o   0.41562
   8  11   9      347.93      267.90     43.11 o   0.43591
   9  11   9     1203.78     1204.06     69.17 o   0.45781
  10  11   9      777.07      814.83     61.57 o   0.48110
  11  11   9      346.54      409.56     51.32 o   0.50559
  12  11   9      709.97      701.54     64.58 o   0.53110
  13  11   9      211.98      239.11     47.54 o   0.55750
  14  11   9      307.27      405.33     55.51 o   0.58467
  14 -12  -9       92.23      153.88     59.34 o   0.59108
  13 -12  -9      950.95     1121.08    117.75 o   0.56439
  12 -12  -9       11.16      114.83     57.23 o   0.53850
  11 -12  -9      585.26      623.57     61.04 o   0.51354
  10 -12  -9     1481.41     1639.30     92.78 o   0.48965
   9 -12  -9      146.10      120.56     33.87 o   0.46700
   8 -12  -9      883.22      785.16     65.86 o   0.44576
   7 -12  -9     4104.13     4034.52    133.45 o   0.42616
   6 -12  -9      775.69      822.09     63.82 o   0.40843
   5 -12  -9     1401.74     1571.08     82.43 o   0.39282
   4 -12  -9     1813.05     1832.22     82.93 o   0.37959
   3 -12  -9      720.27      575.39     33.81 o   0.36900
   2 -12  -9      180.84      123.34     20.02 o   0.36129
   1 -12  -9     2617.09     2618.65     69.87 o   0.35664
   0 -12  -9     3299.10     3045.26     62.21 o   0.35516
  -1 -12  -9      295.23      267.70     23.05 o   0.35691
[truncated: 256,713 more chars]
